# Supplementary material for: Where is my arm? Investigating the link between complex regional pain syndrome and poor localisation of the affected limb
Source: PeerJ. 2021 Aug 20;9:e11882. doi: 10.7717/peerj.11882 (PMC8381877; doi:10.7717/peerj.11882)
Supplement: Supplemental Information 1 [file peerj-09-11882-s001.csv]

participants	ID	GROUP	AGE	CONDITION	HAND	TIME	ERROR	DURATION	GENDER
NC3	46	3	66	1	1	1	122	13	2
NC3	46	3	66	1	1	2	123	13	2
NC3	46	3	66	1	1	3	107	13	2
NC3	46	3	66	1	1	4	110	13	2
NC3	46	3	66	1	1	5	91	13	2
NC3	46	3	66	1	1	6	111	13	2
NC3	46	3	66	1	1	7	112	13	2
NC3	46	3	66	1	2	1	72	13	2
NC3	46	3	66	1	2	2	45	13	2
NC3	46	3	66	1	2	3	38	13	2
NC3	46	3	66	1	2	4	39	13	2
NC3	46	3	66	1	2	5	48	13	2
NC3	46	3	66	1	2	6	42	13	2
NC3	46	3	66	1	2	7	59	13	2
NC3	46	3	66	2	1	1	46	13	2
NC3	46	3	66	2	1	2	27	13	2
NC3	46	3	66	2	1	3	27	13	2
NC3	46	3	66	2	1	4	25	13	2
NC3	46	3	66	2	1	5	51	13	2
NC3	46	3	66	2	1	6	41	13	2
NC3	46	3	66	2	1	7	41	13	2
NC3	46	3	66	2	2	1	13	13	2
NC3	46	3	66	2	2	2	27	13	2
NC3	46	3	66	2	2	3	23	13	2
NC3	46	3	66	2	2	4	19	13	2
NC3	46	3	66	2	2	5	19	13	2
NC3	46	3	66	2	2	6	8	13	2
NC3	46	3	66	2	2	7	29	13	2
NC3	46	3	66	3	1	1	8	13	2
NC3	46	3	66	3	1	2	11	13	2
NC3	46	3	66	3	1	3	36	13	2
NC3	46	3	66	3	1	4	35	13	2
NC3	46	3	66	3	1	5	36	13	2
NC3	46	3	66	3	1	6	35	13	2
NC3	46	3	66	3	1	7	47	13	2
NC3	46	3	66	3	2	1	31	13	2
NC3	46	3	66	3	2	2	8	13	2
NC3	46	3	66	3	2	3	34	13	2
NC3	46	3	66	3	2	4	18	13	2
NC3	46	3	66	3	2	5	11	13	2
NC3	46	3	66	3	2	6	39	13	2
NC3	46	3	66	3	2	7	33	13	2
NC4	47	3	50	1	2	1	130	84	2
NC4	47	3	50	1	2	2	114	84	2
NC4	47	3	50	1	2	3	97	84	2
NC4	47	3	50	1	2	4	78	84	2
NC4	47	3	50	1	2	5	71	84	2
NC4	47	3	50	1	2	6	59	84	2
NC4	47	3	50	1	2	7	50	84	2
NC4	47	3	50	1	1	1	132	84	2
NC4	47	3	50	1	1	2	114	84	2
NC4	47	3	50	1	1	3	103	84	2
NC4	47	3	50	1	1	4	78	84	2
NC4	47	3	50	1	1	5	75	84	2
NC4	47	3	50	1	1	6	62	84	2
NC4	47	3	50	1	1	7	72	84	2
NC4	47	3	50	2	2	1	28	84	2
NC4	47	3	50	2	2	2	40	84	2
NC4	47	3	50	2	2	3	42	84	2
NC4	47	3	50	2	2	4	46	84	2
NC4	47	3	50	2	2	5	45	84	2
NC4	47	3	50	2	2	6	48	84	2
NC4	47	3	50	2	2	7	47	84	2
NC4	47	3	50	2	1	1	11	84	2
NC4	47	3	50	2	1	2	10	84	2
NC4	47	3	50	2	1	3	26	84	2
NC4	47	3	50	2	1	4	28	84	2
NC4	47	3	50	2	1	5	24	84	2
NC4	47	3	50	2	1	6	21	84	2
NC4	47	3	50	2	1	7	35	84	2
NC4	47	3	50	3	2	1	16	84	2
NC4	47	3	50	3	2	2	24	84	2
NC4	47	3	50	3	2	3	28	84	2
NC4	47	3	50	3	2	4	36	84	2
NC4	47	3	50	3	2	5	42	84	2
NC4	47	3	50	3	2	6	57	84	2
NC4	47	3	50	3	2	7	47	84	2
NC4	47	3	50	3	1	1	9	84	2
NC4	47	3	50	3	1	2	19	84	2
NC4	47	3	50	3	1	3	23	84	2
NC4	47	3	50	3	1	4	28	84	2
NC4	47	3	50	3	1	5	36	84	2
NC4	47	3	50	3	1	6	41	84	2
NC4	47	3	50	3	1	7	42	84	2
NC7	48	3	68	1	1	1	124	420	2
NC7	48	3	68	1	1	2	114	420	2
NC7	48	3	68	1	1	3	93	420	2
NC7	48	3	68	1	1	4	91	420	2
NC7	48	3	68	1	1	5	80	420	2
NC7	48	3	68	1	1	6	77	420	2
NC7	48	3	68	1	1	7	69	420	2
NC7	48	3	68	1	2	1	148	420	2
NC7	48	3	68	1	2	2	125	420	2
NC7	48	3	68	1	2	3	106	420	2
NC7	48	3	68	1	2	4	82	420	2
NC7	48	3	68	1	2	5	84	420	2
NC7	48	3	68	1	2	6	68	420	2
NC7	48	3	68	1	2	7	72	420	2
NC7	48	3	68	2	1	1	3	420	2
NC7	48	3	68	2	1	2	1	420	2
NC7	48	3	68	2	1	3	1	420	2
NC7	48	3	68	2	1	4	4	420	2
NC7	48	3	68	2	1	5	19	420	2
NC7	48	3	68	2	1	6	6	420	2
NC7	48	3	68	2	1	7	10	420	2
NC7	48	3	68	2	2	1	11	420	2
NC7	48	3	68	2	2	2	17	420	2
NC7	48	3	68	2	2	3	6	420	2
NC7	48	3	68	2	2	4	2	420	2
NC7	48	3	68	2	2	5	4	420	2
NC7	48	3	68	2	2	6	8	420	2
NC7	48	3	68	2	2	7	0	420	2
NC7	48	3	68	3	1	1	14	420	2
NC7	48	3	68	3	1	2	13	420	2
NC7	48	3	68	3	1	3	10	420	2
NC7	48	3	68	3	1	4	10	420	2
NC7	48	3	68	3	1	5	2	420	2
NC7	48	3	68	3	1	6	15	420	2
NC7	48	3	68	3	1	7	5	420	2
NC7	48	3	68	3	2	1	7	420	2
NC7	48	3	68	3	2	2	1	420	2
NC7	48	3	68	3	2	3	14	420	2
NC7	48	3	68	3	2	4	9	420	2
NC7	48	3	68	3	2	5	11	420	2
NC7	48	3	68	3	2	6	11	420	2
NC7	48	3	68	3	2	7	18	420	2
NC8	49	3	84	1	1	1	110	180	2
NC8	49	3	84	1	1	2	80	180	2
NC8	49	3	84	1	1	3	76	180	2
NC8	49	3	84	1	1	4	85	180	2
NC8	49	3	84	1	1	5	73	180	2
NC8	49	3	84	1	1	6	58	180	2
NC8	49	3	84	1	1	7	46	180	2
NC8	49	3	84	1	2	1	115	180	2
NC8	49	3	84	1	2	2	104	180	2
NC8	49	3	84	1	2	3	117	180	2
NC8	49	3	84	1	2	4	103	180	2
NC8	49	3	84	1	2	5	65	180	2
NC8	49	3	84	1	2	6	75	180	2
NC8	49	3	84	1	2	7	57	180	2
NC8	49	3	84	2	1	1	24	180	2
NC8	49	3	84	2	1	2	37	180	2
NC8	49	3	84	2	1	3	20	180	2
NC8	49	3	84	2	1	4	31	180	2
NC8	49	3	84	2	1	5	41	180	2
NC8	49	3	84	2	1	6	18	180	2
NC8	49	3	84	2	1	7	50	180	2
NC8	49	3	84	2	2	1	0	180	2
NC8	49	3	84	2	2	2	21	180	2
NC8	49	3	84	2	2	3	19	180	2
NC8	49	3	84	2	2	4	35	180	2
NC8	49	3	84	2	2	5	44	180	2
NC8	49	3	84	2	2	6	45	180	2
NC8	49	3	84	2	2	7	53	180	2
NC8	49	3	84	3	1	1	0	180	2
NC8	49	3	84	3	1	2	4	180	2
NC8	49	3	84	3	1	3	2	180	2
NC8	49	3	84	3	1	4	24	180	2
NC8	49	3	84	3	1	5	10	180	2
NC8	49	3	84	3	1	6	9	180	2
NC8	49	3	84	3	1	7	27	180	2
NC8	49	3	84	3	2	1	9	180	2
NC8	49	3	84	3	2	2	31	180	2
NC8	49	3	84	3	2	3	34	180	2
NC8	49	3	84	3	2	4	23	180	2
NC8	49	3	84	3	2	5	37	180	2
NC8	49	3	84	3	2	6	44	180	2
NC8	49	3	84	3	2	7	42	180	2
NC10	50	3	64	1	1	1	139	48	2
NC10	50	3	64	1	1	2	99	48	2
NC10	50	3	64	1	1	3	82	48	2
NC10	50	3	64	1	1	4	59	48	2
NC10	50	3	64	1	1	5	49	48	2
NC10	50	3	64	1	1	6	42	48	2
NC10	50	3	64	1	1	7	29	48	2
NC10	50	3	64	1	2	1	132	48	2
NC10	50	3	64	1	2	2	133	48	2
NC10	50	3	64	1	2	3	134	48	2
NC10	50	3	64	1	2	4	121	48	2
NC10	50	3	64	1	2	5	124	48	2
NC10	50	3	64	1	2	6	116	48	2
NC10	50	3	64	1	2	7	110	48	2
NC10	50	3	64	2	1	1	22	48	2
NC10	50	3	64	2	1	2	33	48	2
NC10	50	3	64	2	1	3	27	48	2
NC10	50	3	64	2	1	4	30	48	2
NC10	50	3	64	2	1	5	33	48	2
NC10	50	3	64	2	1	6	33	48	2
NC10	50	3	64	2	1	7	38	48	2
NC10	50	3	64	2	2	1	21	48	2
NC10	50	3	64	2	2	2	23	48	2
NC10	50	3	64	2	2	3	22	48	2
NC10	50	3	64	2	2	4	26	48	2
NC10	50	3	64	2	2	5	15	48	2
NC10	50	3	64	2	2	6	24	48	2
NC10	50	3	64	2	2	7	27	48	2
NC10	50	3	64	3	1	1	10	48	2
NC10	50	3	64	3	1	2	19	48	2
NC10	50	3	64	3	1	3	32	48	2
NC10	50	3	64	3	1	4	28	48	2
NC10	50	3	64	3	1	5	25	48	2
NC10	50	3	64	3	1	6	29	48	2
NC10	50	3	64	3	1	7	34	48	2
NC10	50	3	64	3	2	1	28	48	2
NC10	50	3	64	3	2	2	32	48	2
NC10	50	3	64	3	2	3	40	48	2
NC10	50	3	64	3	2	4	23	48	2
NC10	50	3	64	3	2	5	23	48	2
NC10	50	3	64	3	2	6	19	48	2
NC10	50	3	64	3	2	7	24	48	2
NC15	51	3	71	1	2	1	147	24	2
NC15	51	3	71	1	2	2	117	24	2
NC15	51	3	71	1	2	3	101	24	2
NC15	51	3	71	1	2	4	88	24	2
NC15	51	3	71	1	2	5	103	24	2
NC15	51	3	71	1	2	6	95	24	2
NC15	51	3	71	1	2	7	69	24	2
NC15	51	3	71	1	1	1	113	24	2
NC15	51	3	71	1	1	2	68	24	2
NC15	51	3	71	1	1	3	43	24	2
NC15	51	3	71	1	1	4	5	24	2
NC15	51	3	71	1	1	5	19	24	2
NC15	51	3	71	1	1	6	5	24	2
NC15	51	3	71	1	1	7	4	24	2
NC15	51	3	71	2	2	1	34	24	2
NC15	51	3	71	2	2	2	14	24	2
NC15	51	3	71	2	2	3	22	24	2
NC15	51	3	71	2	2	4	35	24	2
NC15	51	3	71	2	2	5	32	24	2
NC15	51	3	71	2	2	6	41	24	2
NC15	51	3	71	2	2	7	31	24	2
NC15	51	3	71	2	1	1	7	24	2
NC15	51	3	71	2	1	2	10	24	2
NC15	51	3	71	2	1	3	11	24	2
NC15	51	3	71	2	1	4	16	24	2
NC15	51	3	71	2	1	5	10	24	2
NC15	51	3	71	2	1	6	21	24	2
NC15	51	3	71	2	1	7	16	24	2
NC15	51	3	71	3	2	1	9	24	2
NC15	51	3	71	3	2	2	13	24	2
NC15	51	3	71	3	2	3	12	24	2
NC15	51	3	71	3	2	4	17	24	2
NC15	51	3	71	3	2	5	7	24	2
NC15	51	3	71	3	2	6	17	24	2
NC15	51	3	71	3	2	7	21	24	2
NC15	51	3	71	3	1	1	37	24	2
NC15	51	3	71	3	1	2	55	24	2
NC15	51	3	71	3	1	3	62	24	2
NC15	51	3	71	3	1	4	86	24	2
NC15	51	3	71	3	1	5	62	24	2
NC15	51	3	71	3	1	6	80	24	2
NC15	51	3	71	3	1	7	86	24	2
NC42	52	3	63	1	1	1	131	24	2
NC42	52	3	63	1	1	2	92	24	2
NC42	52	3	63	1	1	3	94	24	2
NC42	52	3	63	1	1	4	101	24	2
NC42	52	3	63	1	1	5	76	24	2
NC42	52	3	63	1	1	6	96	24	2
NC42	52	3	63	1	1	7	89	24	2
NC42	52	3	63	1	2	1	137	24	2
NC42	52	3	63	1	2	2	102	24	2
NC42	52	3	63	1	2	3	57	24	2
NC42	52	3	63	1	2	4	56	24	2
NC42	52	3	63	1	2	5	47	24	2
NC42	52	3	63	1	2	6	33	24	2
NC42	52	3	63	1	2	7	37	24	2
NC42	52	3	63	2	1	1	11	24	2
NC42	52	3	63	2	1	2	0	24	2
NC42	52	3	63	2	1	3	0	24	2
NC42	52	3	63	2	1	4	6	24	2
NC42	52	3	63	2	1	5	2	24	2
NC42	52	3	63	2	1	6	5	24	2
NC42	52	3	63	2	1	7	0	24	2
NC42	52	3	63	2	2	1	11	24	2
NC42	52	3	63	2	2	2	19	24	2
NC42	52	3	63	2	2	3	19	24	2
NC42	52	3	63	2	2	4	19	24	2
NC42	52	3	63	2	2	5	25	24	2
NC42	52	3	63	2	2	6	16	24	2
NC42	52	3	63	2	2	7	18	24	2
NC42	52	3	63	3	1	1	15	24	2
NC42	52	3	63	3	1	2	33	24	2
NC42	52	3	63	3	1	3	43	24	2
NC42	52	3	63	3	1	4	54	24	2
NC42	52	3	63	3	1	5	32	24	2
NC42	52	3	63	3	1	6	38	24	2
NC42	52	3	63	3	1	7	49	24	2
NC42	52	3	63	3	2	1	4	24	2
NC42	52	3	63	3	2	2	20	24	2
NC42	52	3	63	3	2	3	45	24	2
NC42	52	3	63	3	2	4	53	24	2
NC42	52	3	63	3	2	5	48	24	2
NC42	52	3	63	3	2	6	57	24	2
NC42	52	3	63	3	2	7	51	24	2
NC43	53	3	49	1	1	1	137	156	2
NC43	53	3	49	1	1	2	105	156	2
NC43	53	3	49	1	1	3	99	156	2
NC43	53	3	49	1	1	4	93	156	2
NC43	53	3	49	1	1	5	88	156	2
NC43	53	3	49	1	1	6	90	156	2
NC43	53	3	49	1	1	7	86	156	2
NC43	53	3	49	1	2	1	144	156	2
NC43	53	3	49	1	2	2	120	156	2
NC43	53	3	49	1	2	3	140	156	2
NC43	53	3	49	1	2	4	142	156	2
NC43	53	3	49	1	2	5	119	156	2
NC43	53	3	49	1	2	6	96	156	2
NC43	53	3	49	1	2	7	118	156	2
NC43	53	3	49	2	1	1	37	156	2
NC43	53	3	49	2	1	2	56	156	2
NC43	53	3	49	2	1	3	41	156	2
NC43	53	3	49	2	1	4	34	156	2
NC43	53	3	49	2	1	5	28	156	2
NC43	53	3	49	2	1	6	17	156	2
NC43	53	3	49	2	1	7	20	156	2
NC43	53	3	49	2	2	1	17	156	2
NC43	53	3	49	2	2	2	25	156	2
NC43	53	3	49	2	2	3	18	156	2
NC43	53	3	49	2	2	4	16	156	2
NC43	53	3	49	2	2	5	16	156	2
NC43	53	3	49	2	2	6	19	156	2
NC43	53	3	49	2	2	7	17	156	2
NC43	53	3	49	3	1	1	1	156	2
NC43	53	3	49	3	1	2	10	156	2
NC43	53	3	49	3	1	3	15	156	2
NC43	53	3	49	3	1	4	26	156	2
NC43	53	3	49	3	1	5	36	156	2
NC43	53	3	49	3	1	6	40	156	2
NC43	53	3	49	3	1	7	37	156	2
NC43	53	3	49	3	2	1	7	156	2
NC43	53	3	49	3	2	2	8	156	2
NC43	53	3	49	3	2	3	10	156	2
NC43	53	3	49	3	2	4	14	156	2
NC43	53	3	49	3	2	5	18	156	2
NC43	53	3	49	3	2	6	28	156	2
NC43	53	3	49	3	2	7	31	156	2
NC45	54	3	54	1	2	1	145	4	2
NC45	54	3	54	1	2	2	129	4	2
NC45	54	3	54	1	2	3	98	4	2
NC45	54	3	54	1	2	4	108	4	2
NC45	54	3	54	1	2	5	92	4	2
NC45	54	3	54	1	2	6	92	4	2
NC45	54	3	54	1	2	7	97	4	2
NC45	54	3	54	1	1	1	164	4	2
NC45	54	3	54	1	1	2	147	4	2
NC45	54	3	54	1	1	3	117	4	2
NC45	54	3	54	1	1	4	103	4	2
NC45	54	3	54	1	1	5	100	4	2
NC45	54	3	54	1	1	6	90	4	2
NC45	54	3	54	1	1	7	87	4	2
NC45	54	3	54	2	2	1	2	4	2
NC45	54	3	54	2	2	2	6	4	2
NC45	54	3	54	2	2	3	4	4	2
NC45	54	3	54	2	2	4	12	4	2
NC45	54	3	54	2	2	5	8	4	2
NC45	54	3	54	2	2	6	9	4	2
NC45	54	3	54	2	2	7	4	4	2
NC45	54	3	54	2	1	1	14	4	2
NC45	54	3	54	2	1	2	8	4	2
NC45	54	3	54	2	1	3	12	4	2
NC45	54	3	54	2	1	4	2	4	2
NC45	54	3	54	2	1	5	8	4	2
NC45	54	3	54	2	1	6	14	4	2
NC45	54	3	54	2	1	7	18	4	2
NC45	54	3	54	3	2	1	2	4	2
NC45	54	3	54	3	2	2	6	4	2
NC45	54	3	54	3	2	3	19	4	2
NC45	54	3	54	3	2	4	27	4	2
NC45	54	3	54	3	2	5	18	4	2
NC45	54	3	54	3	2	6	21	4	2
NC45	54	3	54	3	2	7	7	4	2
NC45	54	3	54	3	1	1	5	4	2
NC45	54	3	54	3	1	2	4	4	2
NC45	54	3	54	3	1	3	1	4	2
NC45	54	3	54	3	1	4	5	4	2
NC45	54	3	54	3	1	5	13	4	2
NC45	54	3	54	3	1	6	13	4	2
NC45	54	3	54	3	1	7	12	4	2
NC48	55	3	49	1	1	1	149	216	2
NC48	55	3	49	1	1	2	143	216	2
NC48	55	3	49	1	1	3	119	216	2
NC48	55	3	49	1	1	4	88	216	2
NC48	55	3	49	1	1	5	80	216	2
NC48	55	3	49	1	1	6	80	216	2
NC48	55	3	49	1	1	7	81	216	2
NC48	55	3	49	1	2	1	51	216	2
NC48	55	3	49	1	2	2	20	216	2
NC48	55	3	49	1	2	3	17	216	2
NC48	55	3	49	1	2	4	17	216	2
NC48	55	3	49	1	2	5	8	216	2
NC48	55	3	49	1	2	6	10	216	2
NC48	55	3	49	1	2	7	14	216	2
NC48	55	3	49	2	1	1	27	216	2
NC48	55	3	49	2	1	2	28	216	2
NC48	55	3	49	2	1	3	12	216	2
NC48	55	3	49	2	1	4	13	216	2
NC48	55	3	49	2	1	5	12	216	2
NC48	55	3	49	2	1	6	22	216	2
NC48	55	3	49	2	1	7	19	216	2
NC48	55	3	49	2	2	1	1	216	2
NC48	55	3	49	2	2	2	7	216	2
NC48	55	3	49	2	2	3	9	216	2
NC48	55	3	49	2	2	4	16	216	2
NC48	55	3	49	2	2	5	11	216	2
NC48	55	3	49	2	2	6	7	216	2
NC48	55	3	49	2	2	7	11	216	2
NC48	55	3	49	3	1	1	3	216	2
NC48	55	3	49	3	1	2	4	216	2
NC48	55	3	49	3	1	3	2	216	2
NC48	55	3	49	3	1	4	1	216	2
NC48	55	3	49	3	1	5	9	216	2
NC48	55	3	49	3	1	6	7	216	2
NC48	55	3	49	3	1	7	9	216	2
NC48	55	3	49	3	2	1	0	216	2
NC48	55	3	49	3	2	2	8	216	2
NC48	55	3	49	3	2	3	13	216	2
NC48	55	3	49	3	2	4	23	216	2
NC48	55	3	49	3	2	5	25	216	2
NC48	55	3	49	3	2	6	22	216	2
NC48	55	3	49	3	2	7	9	216	2
NC49	56	3	54	1	1	1	116	12	2
NC49	56	3	54	1	1	2	82	12	2
NC49	56	3	54	1	1	3	54	12	2
NC49	56	3	54	1	1	4	49	12	2
NC49	56	3	54	1	1	5	35	12	2
NC49	56	3	54	1	1	6	27	12	2
NC49	56	3	54	1	1	7	24	12	2
NC49	56	3	54	1	2	1	144	12	2
NC49	56	3	54	1	2	2	124	12	2
NC49	56	3	54	1	2	3	124	12	2
NC49	56	3	54	1	2	4	88	12	2
NC49	56	3	54	1	2	5	87	12	2
NC49	56	3	54	1	2	6	78	12	2
NC49	56	3	54	1	2	7	61	12	2
NC49	56	3	54	2	1	1	0	12	2
NC49	56	3	54	2	1	2	1	12	2
NC49	56	3	54	2	1	3	8	12	2
NC49	56	3	54	2	1	4	9	12	2
NC49	56	3	54	2	1	5	7	12	2
NC49	56	3	54	2	1	6	9	12	2
NC49	56	3	54	2	1	7	8	12	2
NC49	56	3	54	2	2	1	4	12	2
NC49	56	3	54	2	2	2	11	12	2
NC49	56	3	54	2	2	3	11	12	2
NC49	56	3	54	2	2	4	14	12	2
NC49	56	3	54	2	2	5	16	12	2
NC49	56	3	54	2	2	6	21	12	2
NC49	56	3	54	2	2	7	15	12	2
NC49	56	3	54	3	1	1	2	12	2
NC49	56	3	54	3	1	2	5	12	2
NC49	56	3	54	3	1	3	17	12	2
NC49	56	3	54	3	1	4	19	12	2
NC49	56	3	54	3	1	5	16	12	2
NC49	56	3	54	3	1	6	15	12	2
NC49	56	3	54	3	1	7	29	12	2
NC49	56	3	54	3	2	1	11	12	2
NC49	56	3	54	3	2	2	27	12	2
NC49	56	3	54	3	2	3	38	12	2
NC49	56	3	54	3	2	4	43	12	2
NC49	56	3	54	3	2	5	52	12	2
NC49	56	3	54	3	2	6	37	12	2
NC49	56	3	54	3	2	7	50	12	2
NC50	57	3	62	1	1	1	125	120	1
NC50	57	3	62	1	1	2	123	120	1
NC50	57	3	62	1	1	3	96	120	1
NC50	57	3	62	1	1	4	101	120	1
NC50	57	3	62	1	1	5	122	120	1
NC50	57	3	62	1	1	6	99	120	1
NC50	57	3	62	1	1	7	107	120	1
NC50	57	3	62	1	2	1	142	120	1
NC50	57	3	62	1	2	2	129	120	1
NC50	57	3	62	1	2	3	128	120	1
NC50	57	3	62	1	2	4	104	120	1
NC50	57	3	62	1	2	5	74	120	1
NC50	57	3	62	1	2	6	75	120	1
NC50	57	3	62	1	2	7	67	120	1
NC50	57	3	62	2	1	1	4	120	1
NC50	57	3	62	2	1	2	35	120	1
NC50	57	3	62	2	1	3	53	120	1
NC50	57	3	62	2	1	4	16	120	1
NC50	57	3	62	2	1	5	16	120	1
NC50	57	3	62	2	1	6	18	120	1
NC50	57	3	62	2	1	7	29	120	1
NC50	57	3	62	2	2	1	6	120	1
NC50	57	3	62	2	2	2	26	120	1
NC50	57	3	62	2	2	3	1	120	1
NC50	57	3	62	2	2	4	13	120	1
NC50	57	3	62	2	2	5	22	120	1
NC50	57	3	62	2	2	6	12	120	1
NC50	57	3	62	2	2	7	16	120	1
NC50	57	3	62	3	1	1	11	120	1
NC50	57	3	62	3	1	2	19	120	1
NC50	57	3	62	3	1	3	2	120	1
NC50	57	3	62	3	1	4	9	120	1
NC50	57	3	62	3	1	5	12	120	1
NC50	57	3	62	3	1	6	18	120	1
NC50	57	3	62	3	1	7	26	120	1
NC50	57	3	62	3	2	1	20	120	1
NC50	57	3	62	3	2	2	31	120	1
NC50	57	3	62	3	2	3	16	120	1
NC50	57	3	62	3	2	4	15	120	1
NC50	57	3	62	3	2	5	2	120	1
NC50	57	3	62	3	2	6	8	120	1
NC50	57	3	62	3	2	7	30	120	1
NC51	58	3	54	1	2	1	119	42	2
NC51	58	3	54	1	2	2	84	42	2
NC51	58	3	54	1	2	3	80	42	2
NC51	58	3	54	1	2	4	83	42	2
NC51	58	3	54	1	2	5	90	42	2
NC51	58	3	54	1	2	6	90	42	2
NC51	58	3	54	1	2	7	76	42	2
NC51	58	3	54	1	1	1	114	42	2
NC51	58	3	54	1	1	2	91	42	2
NC51	58	3	54	1	1	3	61	42	2
NC51	58	3	54	1	1	4	53	42	2
NC51	58	3	54	1	1	5	49	42	2
NC51	58	3	54	1	1	6	40	42	2
NC51	58	3	54	1	1	7	36	42	2
NC51	58	3	54	2	2	1	3	42	2
NC51	58	3	54	2	2	2	0	42	2
NC51	58	3	54	2	2	3	6	42	2
NC51	58	3	54	2	2	4	1	42	2
NC51	58	3	54	2	2	5	12	42	2
NC51	58	3	54	2	2	6	6	42	2
NC51	58	3	54	2	2	7	0	42	2
NC51	58	3	54	2	1	1	6	42	2
NC51	58	3	54	2	1	2	9	42	2
NC51	58	3	54	2	1	3	7	42	2
NC51	58	3	54	2	1	4	7	42	2
NC51	58	3	54	2	1	5	1	42	2
NC51	58	3	54	2	1	6	6	42	2
NC51	58	3	54	2	1	7	3	42	2
NC51	58	3	54	3	2	1	20	42	2
NC51	58	3	54	3	2	2	13	42	2
NC51	58	3	54	3	2	3	6	42	2
NC51	58	3	54	3	2	4	2	42	2
NC51	58	3	54	3	2	5	12	42	2
NC51	58	3	54	3	2	6	15	42	2
NC51	58	3	54	3	2	7	2	42	2
NC51	58	3	54	3	1	1	46	42	2
NC51	58	3	54	3	1	2	66	42	2
NC51	58	3	54	3	1	3	71	42	2
NC51	58	3	54	3	1	4	68	42	2
NC51	58	3	54	3	1	5	60	42	2
NC51	58	3	54	3	1	6	65	42	2
NC51	58	3	54	3	1	7	69	42	2
NC52	59	3	51	1	2	1	122	54	2
NC52	59	3	51	1	2	2	85	54	2
NC52	59	3	51	1	2	3	52	54	2
NC52	59	3	51	1	2	4	36	54	2
NC52	59	3	51	1	2	5	29	54	2
NC52	59	3	51	1	2	6	20	54	2
NC52	59	3	51	1	2	7	25	54	2
NC52	59	3	51	1	1	1	142	54	2
NC52	59	3	51	1	1	2	98	54	2
NC52	59	3	51	1	1	3	69	54	2
NC52	59	3	51	1	1	4	55	54	2
NC52	59	3	51	1	1	5	40	54	2
NC52	59	3	51	1	1	6	17	54	2
NC52	59	3	51	1	1	7	36	54	2
NC52	59	3	51	2	2	1	5	54	2
NC52	59	3	51	2	2	2	14	54	2
NC52	59	3	51	2	2	3	8	54	2
NC52	59	3	51	2	2	4	1	54	2
NC52	59	3	51	2	2	5	0	54	2
NC52	59	3	51	2	2	6	1	54	2
NC52	59	3	51	2	2	7	1	54	2
NC52	59	3	51	2	1	1	12	54	2
NC52	59	3	51	2	1	2	11	54	2
NC52	59	3	51	2	1	3	8	54	2
NC52	59	3	51	2	1	4	1	54	2
NC52	59	3	51	2	1	5	0	54	2
NC52	59	3	51	2	1	6	1	54	2
NC52	59	3	51	2	1	7	1	54	2
NC52	59	3	51	3	2	1	16	54	2
NC52	59	3	51	3	2	2	22	54	2
NC52	59	3	51	3	2	3	38	54	2
NC52	59	3	51	3	2	4	40	54	2
NC52	59	3	51	3	2	5	29	54	2
NC52	59	3	51	3	2	6	35	54	2
NC52	59	3	51	3	2	7	51	54	2
NC52	59	3	51	3	1	1	5	54	2
NC52	59	3	51	3	1	2	11	54	2
NC52	59	3	51	3	1	3	20	54	2
NC52	59	3	51	3	1	4	11	54	2
NC52	59	3	51	3	1	5	1	54	2
NC52	59	3	51	3	1	6	4	54	2
NC52	59	3	51	3	1	7	9	54	2
NC53	60	3	25	1	1	1	120	22	1
NC53	60	3	25	1	1	2	98	22	1
NC53	60	3	25	1	1	3	103	22	1
NC53	60	3	25	1	1	4	112	22	1
NC53	60	3	25	1	1	5	110	22	1
NC53	60	3	25	1	1	6	102	22	1
NC53	60	3	25	1	1	7	100	22	1
NC53	60	3	25	1	2	1	119	22	1
NC53	60	3	25	1	2	2	131	22	1
NC53	60	3	25	1	2	3	119	22	1
NC53	60	3	25	1	2	4	130	22	1
NC53	60	3	25	1	2	5	119	22	1
NC53	60	3	25	1	2	6	130	22	1
NC53	60	3	25	1	2	7	121	22	1
NC53	60	3	25	2	1	1	3	22	1
NC53	60	3	25	2	1	2	1	22	1
NC53	60	3	25	2	1	3	1	22	1
NC53	60	3	25	2	1	4	1	22	1
NC53	60	3	25	2	1	5	2	22	1
NC53	60	3	25	2	1	6	6	22	1
NC53	60	3	25	2	1	7	7	22	1
NC53	60	3	25	2	2	1	6	22	1
NC53	60	3	25	2	2	2	10	22	1
NC53	60	3	25	2	2	3	10	22	1
NC53	60	3	25	2	2	4	1	22	1
NC53	60	3	25	2	2	5	6	22	1
NC53	60	3	25	2	2	6	11	22	1
NC53	60	3	25	2	2	7	2	22	1
NC53	60	3	25	3	1	1	6	22	1
NC53	60	3	25	3	1	2	6	22	1
NC53	60	3	25	3	1	3	5	22	1
NC53	60	3	25	3	1	4	1	22	1
NC53	60	3	25	3	1	5	5	22	1
NC53	60	3	25	3	1	6	18	22	1
NC53	60	3	25	3	1	7	7	22	1
NC53	60	3	25	3	2	1	17	22	1
NC53	60	3	25	3	2	2	16	22	1
NC53	60	3	25	3	2	3	9	22	1
NC53	60	3	25	3	2	4	16	22	1
NC53	60	3	25	3	2	5	20	22	1
NC53	60	3	25	3	2	6	16	22	1
NC53	60	3	25	3	2	7	21	22	1
