# Supplementary material for: Where is my arm? Investigating the link between complex regional pain syndrome and poor localisation of the affected limb
Source: PeerJ. 2021 Aug 20;9:e11882. doi: 10.7717/peerj.11882 (PMC8381877; doi:10.7717/peerj.11882)
Supplement: Supplemental Information 2 [file peerj-09-11882-s002.csv]

participants	ID	GROUP	AGE	CONDITION	HAND	TIME	ERROR	DURATION	GENDER
C2	30	2	27	1	2	1	122	30	2
C2	30	2	27	1	2	2	110	30	2
C2	30	2	27	1	2	3	104	30	2
C2	30	2	27	1	2	4	104	30	2
C2	30	2	27	1	2	5	91	30	2
C2	30	2	27	1	2	6	103	30	2
C2	30	2	27	1	2	7	67	30	2
C2	30	2	27	1	1	1	6	30	2
C2	30	2	27	1	1	2	5	30	2
C2	30	2	27	1	1	3	4	30	2
C2	30	2	27	1	1	4	3	30	2
C2	30	2	27	1	1	5	2	30	2
C2	30	2	27	1	1	6	1	30	2
C2	30	2	27	1	1	7	0	30	2
C2	30	2	27	2	2	1	21	30	2
C2	30	2	27	2	2	2	23	30	2
C2	30	2	27	2	2	3	26	30	2
C2	30	2	27	2	2	4	22	30	2
C2	30	2	27	2	2	5	13	30	2
C2	30	2	27	2	2	6	23	30	2
C2	30	2	27	2	2	7	10	30	2
C2	30	2	27	2	1	1	6	30	2
C2	30	2	27	2	1	2	1	30	2
C2	30	2	27	2	1	3	5	30	2
C2	30	2	27	2	1	4	25	30	2
C2	30	2	27	2	1	5	7	30	2
C2	30	2	27	2	1	6	8	30	2
C2	30	2	27	2	1	7	0	30	2
C2	30	2	27	3	2	1	21	30	2
C2	30	2	27	3	2	2	38	30	2
C2	30	2	27	3	2	3	33	30	2
C2	30	2	27	3	2	4	36	30	2
C2	30	2	27	3	2	5	25	30	2
C2	30	2	27	3	2	6	31	30	2
C2	30	2	27	3	2	7	45	30	2
C2	30	2	27	3	1	1	23	30	2
C2	30	2	27	3	1	2	25	30	2
C2	30	2	27	3	1	3	22	30	2
C2	30	2	27	3	1	4	16	30	2
C2	30	2	27	3	1	5	22	30	2
C2	30	2	27	3	1	6	20	30	2
C2	30	2	27	3	1	7	26	30	2
C6	31	2	26	1	2	1	150	12	2
C6	31	2	26	1	2	2	158	12	2
C6	31	2	26	1	2	3	143	12	2
C6	31	2	26	1	2	4	147	12	2
C6	31	2	26	1	2	5	154	12	2
C6	31	2	26	1	2	6	157	12	2
C6	31	2	26	1	2	7	135	12	2
C6	31	2	26	1	1	1	153	12	2
C6	31	2	26	1	1	2	160	12	2
C6	31	2	26	1	1	3	151	12	2
C6	31	2	26	1	1	4	161	12	2
C6	31	2	26	1	1	5	128	12	2
C6	31	2	26	1	1	6	139	12	2
C6	31	2	26	1	1	7	132	12	2
C6	31	2	26	2	2	1	4	12	2
C6	31	2	26	2	2	2	9	12	2
C6	31	2	26	2	2	3	14	12	2
C6	31	2	26	2	2	4	18	12	2
C6	31	2	26	2	2	5	17	12	2
C6	31	2	26	2	2	6	6	12	2
C6	31	2	26	2	2	7	12	12	2
C6	31	2	26	2	1	1	1	12	2
C6	31	2	26	2	1	2	5	12	2
C6	31	2	26	2	1	3	4	12	2
C6	31	2	26	2	1	4	4	12	2
C6	31	2	26	2	1	5	2	12	2
C6	31	2	26	2	1	6	8	12	2
C6	31	2	26	2	1	7	8	12	2
C6	31	2	26	3	2	1	17	12	2
C6	31	2	26	3	2	2	5	12	2
C6	31	2	26	3	2	3	9	12	2
C6	31	2	26	3	2	4	2	12	2
C6	31	2	26	3	2	5	7	12	2
C6	31	2	26	3	2	6	9	12	2
C6	31	2	26	3	2	7	7	12	2
C6	31	2	26	3	1	1	0	12	2
C6	31	2	26	3	1	2	28	12	2
C6	31	2	26	3	1	3	22	12	2
C6	31	2	26	3	1	4	27	12	2
C6	31	2	26	3	1	5	7	12	2
C6	31	2	26	3	1	6	20	12	2
C6	31	2	26	3	1	7	37	12	2
C9	32	2	23	1	1	1	139	60	2
C9	32	2	23	1	1	2	139	60	2
C9	32	2	23	1	1	3	139	60	2
C9	32	2	23	1	1	4	102	60	2
C9	32	2	23	1	1	5	110	60	2
C9	32	2	23	1	1	6	106	60	2
C9	32	2	23	1	1	7	116	60	2
C9	32	2	23	1	2	1	147	60	2
C9	32	2	23	1	2	2	127	60	2
C9	32	2	23	1	2	3	100	60	2
C9	32	2	23	1	2	4	100	60	2
C9	32	2	23	1	2	5	80	60	2
C9	32	2	23	1	2	6	65	60	2
C9	32	2	23	1	2	7	61	60	2
C9	32	2	23	2	1	1	3	60	2
C9	32	2	23	2	1	2	1	60	2
C9	32	2	23	2	1	3	3	60	2
C9	32	2	23	2	1	4	2	60	2
C9	32	2	23	2	1	5	1	60	2
C9	32	2	23	2	1	6	18	60	2
C9	32	2	23	2	1	7	22	60	2
C9	32	2	23	2	2	1	24	60	2
C9	32	2	23	2	2	2	22	60	2
C9	32	2	23	2	2	3	21	60	2
C9	32	2	23	2	2	4	25	60	2
C9	32	2	23	2	2	5	29	60	2
C9	32	2	23	2	2	6	34	60	2
C9	32	2	23	2	2	7	27	60	2
C9	32	2	23	3	1	1	9	60	2
C9	32	2	23	3	1	2	20	60	2
C9	32	2	23	3	1	3	11	60	2
C9	32	2	23	3	1	4	19	60	2
C9	32	2	23	3	1	5	13	60	2
C9	32	2	23	3	1	6	15	60	2
C9	32	2	23	3	1	7	9	60	2
C9	32	2	23	3	2	1	8	60	2
C9	32	2	23	3	2	2	9	60	2
C9	32	2	23	3	2	3	17	60	2
C9	32	2	23	3	2	4	32	60	2
C9	32	2	23	3	2	5	32	60	2
C9	32	2	23	3	2	6	25	60	2
C9	32	2	23	3	2	7	37	60	2
C11	33	2	30	1	2	1	132	36	2
C11	33	2	30	1	2	2	126	36	2
C11	33	2	30	1	2	3	146	36	2
C11	33	2	30	1	2	4	137	36	2
C11	33	2	30	1	2	5	146	36	2
C11	33	2	30	1	2	6	144	36	2
C11	33	2	30	1	2	7	139	36	2
C11	33	2	30	1	1	1	139	36	2
C11	33	2	30	1	1	2	145	36	2
C11	33	2	30	1	1	3	144	36	2
C11	33	2	30	1	1	4	138	36	2
C11	33	2	30	1	1	5	134	36	2
C11	33	2	30	1	1	6	144	36	2
C11	33	2	30	1	1	7	143	36	2
C11	33	2	30	2	2	1	17	36	2
C11	33	2	30	2	2	2	4	36	2
C11	33	2	30	2	2	3	4	36	2
C11	33	2	30	2	2	4	6	36	2
C11	33	2	30	2	2	5	4	36	2
C11	33	2	30	2	2	6	4	36	2
C11	33	2	30	2	2	7	8	36	2
C11	33	2	30	2	1	1	8	36	2
C11	33	2	30	2	1	2	6	36	2
C11	33	2	30	2	1	3	6	36	2
C11	33	2	30	2	1	4	7	36	2
C11	33	2	30	2	1	5	7	36	2
C11	33	2	30	2	1	6	5	36	2
C11	33	2	30	2	1	7	10	36	2
C11	33	2	30	3	2	1	8	36	2
C11	33	2	30	3	2	2	14	36	2
C11	33	2	30	3	2	3	21	36	2
C11	33	2	30	3	2	4	21	36	2
C11	33	2	30	3	2	5	11	36	2
C11	33	2	30	3	2	6	18	36	2
C11	33	2	30	3	2	7	14	36	2
C11	33	2	30	3	1	1	17	36	2
C11	33	2	30	3	1	2	4	36	2
C11	33	2	30	3	1	3	4	36	2
C11	33	2	30	3	1	4	6	36	2
C11	33	2	30	3	1	5	4	36	2
C11	33	2	30	3	1	6	4	36	2
C11	33	2	30	3	1	7	8	36	2
C14	34	2	40	1	1	1	153	66	1
C14	34	2	40	1	1	2	160	66	1
C14	34	2	40	1	1	3	160	66	1
C14	34	2	40	1	1	4	151	66	1
C14	34	2	40	1	1	5	158	66	1
C14	34	2	40	1	1	6	165	66	1
C14	34	2	40	1	1	7	159	66	1
C14	34	2	40	1	2	1	142	66	1
C14	34	2	40	1	2	2	127	66	1
C14	34	2	40	1	2	3	130	66	1
C14	34	2	40	1	2	4	115	66	1
C14	34	2	40	1	2	5	108	66	1
C14	34	2	40	1	2	6	108	66	1
C14	34	2	40	1	2	7	116	66	1
C14	34	2	40	2	1	1	181	66	1
C14	34	2	40	2	1	2	184	66	1
C14	34	2	40	2	1	3	168	66	1
C14	34	2	40	2	1	4	161	66	1
C14	34	2	40	2	1	5	171	66	1
C14	34	2	40	2	1	6	167	66	1
C14	34	2	40	2	1	7	165	66	1
C14	34	2	40	2	2	1	13	66	1
C14	34	2	40	2	2	2	18	66	1
C14	34	2	40	2	2	3	23	66	1
C14	34	2	40	2	2	4	26	66	1
C14	34	2	40	2	2	5	16	66	1
C14	34	2	40	2	2	6	14	66	1
C14	34	2	40	2	2	7	32	66	1
C14	34	2	40	3	1	1	5	66	1
C14	34	2	40	3	1	2	7	66	1
C14	34	2	40	3	1	3	13	66	1
C14	34	2	40	3	1	4	28	66	1
C14	34	2	40	3	1	5	43	66	1
C14	34	2	40	3	1	6	37	66	1
C14	34	2	40	3	1	7	51	66	1
C14	34	2	40	3	2	1	22	66	1
C14	34	2	40	3	2	2	7	66	1
C14	34	2	40	3	2	3	13	66	1
C14	34	2	40	3	2	4	9	66	1
C14	34	2	40	3	2	5	7	66	1
C14	34	2	40	3	2	6	0	66	1
C14	34	2	40	3	2	7	11	66	1
C22	35	2	49	1	1	1	98	22	2
C22	35	2	49	1	1	2	68	22	2
C22	35	2	49	1	1	3	37	22	2
C22	35	2	49	1	1	4	27	22	2
C22	35	2	49	1	1	5	17	22	2
C22	35	2	49	1	1	6	24	22	2
C22	35	2	49	1	1	7	12	22	2
C22	35	2	49	1	2	1	133	22	2
C22	35	2	49	1	2	2	107	22	2
C22	35	2	49	1	2	3	80	22	2
C22	35	2	49	1	2	4	57	22	2
C22	35	2	49	1	2	5	56	22	2
C22	35	2	49	1	2	6	66	22	2
C22	35	2	49	1	2	7	41	22	2
C22	35	2	49	2	1	1	34	22	2
C22	35	2	49	2	1	2	39	22	2
C22	35	2	49	2	1	3	40	22	2
C22	35	2	49	2	1	4	47	22	2
C22	35	2	49	2	1	5	52	22	2
C22	35	2	49	2	1	6	54	22	2
C22	35	2	49	2	1	7	43	22	2
C22	35	2	49	2	2	1	15	22	2
C22	35	2	49	2	2	2	16	22	2
C22	35	2	49	2	2	3	16	22	2
C22	35	2	49	2	2	4	17	22	2
C22	35	2	49	2	2	5	25	22	2
C22	35	2	49	2	2	6	30	22	2
C22	35	2	49	2	2	7	21	22	2
C22	35	2	49	3	1	1	78	22	2
C22	35	2	49	3	1	2	89	22	2
C22	35	2	49	3	1	3	80	22	2
C22	35	2	49	3	1	4	85	22	2
C22	35	2	49	3	1	5	108	22	2
C22	35	2	49	3	1	6	91	22	2
C22	35	2	49	3	1	7	106	22	2
C22	35	2	49	3	2	1	30	22	2
C22	35	2	49	3	2	2	35	22	2
C22	35	2	49	3	2	3	47	22	2
C22	35	2	49	3	2	4	48	22	2
C22	35	2	49	3	2	5	53	22	2
C22	35	2	49	3	2	6	56	22	2
C22	35	2	49	3	2	7	51	22	2
C24	36	2	38	1	1	1	94	6	2
C24	36	2	38	1	1	2	102	6	2
C24	36	2	38	1	1	3	103	6	2
C24	36	2	38	1	1	4	82	6	2
C24	36	2	38	1	1	5	83	6	2
C24	36	2	38	1	1	6	56	6	2
C24	36	2	38	1	1	7	46	6	2
C24	36	2	38	1	2	1	112	6	2
C24	36	2	38	1	2	2	89	6	2
C24	36	2	38	1	2	3	88	6	2
C24	36	2	38	1	2	4	77	6	2
C24	36	2	38	1	2	5	68	6	2
C24	36	2	38	1	2	6	47	6	2
C24	36	2	38	1	2	7	39	6	2
C24	36	2	38	2	1	1	5	6	2
C24	36	2	38	2	1	2	14	6	2
C24	36	2	38	2	1	3	5	6	2
C24	36	2	38	2	1	4	0	6	2
C24	36	2	38	2	1	5	1	6	2
C24	36	2	38	2	1	6	6	6	2
C24	36	2	38	2	1	7	6	6	2
C24	36	2	38	2	2	1	5	6	2
C24	36	2	38	2	2	2	18	6	2
C24	36	2	38	2	2	3	1	6	2
C24	36	2	38	2	2	4	0	6	2
C24	36	2	38	2	2	5	2	6	2
C24	36	2	38	2	2	6	9	6	2
C24	36	2	38	2	2	7	12	6	2
C24	36	2	38	3	1	1	22	6	2
C24	36	2	38	3	1	2	15	6	2
C24	36	2	38	3	1	3	12	6	2
C24	36	2	38	3	1	4	26	6	2
C24	36	2	38	3	1	5	2	6	2
C24	36	2	38	3	1	6	5	6	2
C24	36	2	38	3	1	7	0	6	2
C24	36	2	38	3	2	1	20	6	2
C24	36	2	38	3	2	2	23	6	2
C24	36	2	38	3	2	3	46	6	2
C24	36	2	38	3	2	4	59	6	2
C24	36	2	38	3	2	5	50	6	2
C24	36	2	38	3	2	6	58	6	2
C24	36	2	38	3	2	7	50	6	2
C26	37	2	62	1	2	1	120	8	1
C26	37	2	62	1	2	2	94	8	1
C26	37	2	62	1	2	3	98	8	1
C26	37	2	62	1	2	4	85	8	1
C26	37	2	62	1	2	5	82	8	1
C26	37	2	62	1	2	6	68	8	1
C26	37	2	62	1	2	7	67	8	1
C26	37	2	62	1	1	1	98	8	1
C26	37	2	62	1	1	2	80	8	1
C26	37	2	62	1	1	3	79	8	1
C26	37	2	62	1	1	4	61	8	1
C26	37	2	62	1	1	5	61	8	1
C26	37	2	62	1	1	6	60	8	1
C26	37	2	62	1	1	7	56	8	1
C26	37	2	62	2	2	1	20	8	1
C26	37	2	62	2	2	2	21	8	1
C26	37	2	62	2	2	3	30	8	1
C26	37	2	62	2	2	4	46	8	1
C26	37	2	62	2	2	5	28	8	1
C26	37	2	62	2	2	6	43	8	1
C26	37	2	62	2	2	7	29	8	1
C26	37	2	62	2	1	1	49	8	1
C26	37	2	62	2	1	2	62	8	1
C26	37	2	62	2	1	3	58	8	1
C26	37	2	62	2	1	4	71	8	1
C26	37	2	62	2	1	5	72	8	1
C26	37	2	62	2	1	6	84	8	1
C26	37	2	62	2	1	7	83	8	1
C26	37	2	62	3	2	1	8	8	1
C26	37	2	62	3	2	2	0	8	1
C26	37	2	62	3	2	3	17	8	1
C26	37	2	62	3	2	4	28	8	1
C26	37	2	62	3	2	5	32	8	1
C26	37	2	62	3	2	6	15	8	1
C26	37	2	62	3	2	7	30	8	1
C26	37	2	62	3	1	1	19	8	1
C26	37	2	62	3	1	2	24	8	1
C26	37	2	62	3	1	3	17	8	1
C26	37	2	62	3	1	4	34	8	1
C26	37	2	62	3	1	5	23	8	1
C26	37	2	62	3	1	6	17	8	1
C26	37	2	62	3	1	7	14	8	1
C29	38	2	25	1	2	1	125	14	2
C29	38	2	25	1	2	2	101	14	2
C29	38	2	25	1	2	3	79	14	2
C29	38	2	25	1	2	4	92	14	2
C29	38	2	25	1	2	5	99	14	2
C29	38	2	25	1	2	6	74	14	2
C29	38	2	25	1	2	7	61	14	2
C29	38	2	25	1	1	1	116	14	2
C29	38	2	25	1	1	2	100	14	2
C29	38	2	25	1	1	3	70	14	2
C29	38	2	25	1	1	4	62	14	2
C29	38	2	25	1	1	5	83	14	2
C29	38	2	25	1	1	6	53	14	2
C29	38	2	25	1	1	7	46	14	2
C29	38	2	25	2	2	1	23	14	2
C29	38	2	25	2	2	2	16	14	2
C29	38	2	25	2	2	3	6	14	2
C29	38	2	25	2	2	4	24	14	2
C29	38	2	25	2	2	5	20	14	2
C29	38	2	25	2	2	6	15	14	2
C29	38	2	25	2	2	7	13	14	2
C29	38	2	25	2	1	1	8	14	2
C29	38	2	25	2	1	2	26	14	2
C29	38	2	25	2	1	3	40	14	2
C29	38	2	25	2	1	4	34	14	2
C29	38	2	25	2	1	5	49	14	2
C29	38	2	25	2	1	6	46	14	2
C29	38	2	25	2	1	7	43	14	2
C29	38	2	25	3	2	1	8	14	2
C29	38	2	25	3	2	2	6	14	2
C29	38	2	25	3	2	3	7	14	2
C29	38	2	25	3	2	4	9	14	2
C29	38	2	25	3	2	5	3	14	2
C29	38	2	25	3	2	6	4	14	2
C29	38	2	25	3	2	7	10	14	2
C29	38	2	25	3	1	1	8	14	2
C29	38	2	25	3	1	2	3	14	2
C29	38	2	25	3	1	3	17	14	2
C29	38	2	25	3	1	4	5	14	2
C29	38	2	25	3	1	5	17	14	2
C29	38	2	25	3	1	6	9	14	2
C29	38	2	25	3	1	7	6	14	2
C41	39	2	33	1	2	1	149	48	2
C41	39	2	33	1	2	2	131	48	2
C41	39	2	33	1	2	3	129	48	2
C41	39	2	33	1	2	4	118	48	2
C41	39	2	33	1	2	5	105	48	2
C41	39	2	33	1	2	6	71	48	2
C41	39	2	33	1	2	7	75	48	2
C41	39	2	33	1	1	1	146	48	2
C41	39	2	33	1	1	2	141	48	2
C41	39	2	33	1	1	3	162	48	2
C41	39	2	33	1	1	4	173	48	2
C41	39	2	33	1	1	5	158	48	2
C41	39	2	33	1	1	6	163	48	2
C41	39	2	33	1	1	7	182	48	2
C41	39	2	33	2	2	1	27	48	2
C41	39	2	33	2	2	2	57	48	2
C41	39	2	33	2	2	3	69	48	2
C41	39	2	33	2	2	4	16	48	2
C41	39	2	33	2	2	5	17	48	2
C41	39	2	33	2	2	6	28	48	2
C41	39	2	33	2	2	7	19	48	2
C41	39	2	33	2	1	1	50	48	2
C41	39	2	33	2	1	2	45	48	2
C41	39	2	33	2	1	3	58	48	2
C41	39	2	33	2	1	4	41	48	2
C41	39	2	33	2	1	5	43	48	2
C41	39	2	33	2	1	6	61	48	2
C41	39	2	33	2	1	7	64	48	2
C41	39	2	33	3	2	1	9	48	2
C41	39	2	33	3	2	2	1	48	2
C41	39	2	33	3	2	3	7	48	2
C41	39	2	33	3	2	4	6	48	2
C41	39	2	33	3	2	5	11	48	2
C41	39	2	33	3	2	6	20	48	2
C41	39	2	33	3	2	7	16	48	2
C41	39	2	33	3	1	1	29	48	2
C41	39	2	33	3	1	2	44	48	2
C41	39	2	33	3	1	3	27	48	2
C41	39	2	33	3	1	4	22	48	2
C41	39	2	33	3	1	5	32	48	2
C41	39	2	33	3	1	6	66	48	2
C41	39	2	33	3	1	7	66	48	2
C44	40	2	65	1	2	1	128	10	2
C44	40	2	65	1	2	2	104	10	2
C44	40	2	65	1	2	3	93	10	2
C44	40	2	65	1	2	4	83	10	2
C44	40	2	65	1	2	5	75	10	2
C44	40	2	65	1	2	6	65	10	2
C44	40	2	65	1	2	7	68	10	2
C44	40	2	65	1	1	1	101	10	2
C44	40	2	65	1	1	2	60	10	2
C44	40	2	65	1	1	3	38	10	2
C44	40	2	65	1	1	4	27	10	2
C44	40	2	65	1	1	5	27	10	2
C44	40	2	65	1	1	6	20	10	2
C44	40	2	65	1	1	7	21	10	2
C44	40	2	65	2	2	1	3	10	2
C44	40	2	65	2	2	2	4	10	2
C44	40	2	65	2	2	3	6	10	2
C44	40	2	65	2	2	4	5	10	2
C44	40	2	65	2	2	5	4	10	2
C44	40	2	65	2	2	6	2	10	2
C44	40	2	65	2	2	7	6	10	2
C44	40	2	65	2	1	1	3	10	2
C44	40	2	65	2	1	2	10	10	2
C44	40	2	65	2	1	3	4	10	2
C44	40	2	65	2	1	4	3	10	2
C44	40	2	65	2	1	5	5	10	2
C44	40	2	65	2	1	6	11	10	2
C44	40	2	65	2	1	7	8	10	2
C44	40	2	65	3	2	1	20	10	2
C44	40	2	65	3	2	2	9	10	2
C44	40	2	65	3	2	3	10	10	2
C44	40	2	65	3	2	4	16	10	2
C44	40	2	65	3	2	5	21	10	2
C44	40	2	65	3	2	6	13	10	2
C44	40	2	65	3	2	7	27	10	2
C44	40	2	65	3	1	1	14	10	2
C44	40	2	65	3	1	2	38	10	2
C44	40	2	65	3	1	3	43	10	2
C44	40	2	65	3	1	4	28	10	2
C44	40	2	65	3	1	5	39	10	2
C44	40	2	65	3	1	6	27	10	2
C44	40	2	65	3	1	7	23	10	2
C46	41	2	37	1	2	1	120	96	2
C46	41	2	37	1	2	2	95	96	2
C46	41	2	37	1	2	3	92	96	2
C46	41	2	37	1	2	4	93	96	2
C46	41	2	37	1	2	5	77	96	2
C46	41	2	37	1	2	6	69	96	2
C46	41	2	37	1	2	7	80	96	2
C46	41	2	37	1	1	1	125	96	2
C46	41	2	37	1	1	2	108	96	2
C46	41	2	37	1	1	3	106	96	2
C46	41	2	37	1	1	4	107	96	2
C46	41	2	37	1	1	5	87	96	2
C46	41	2	37	1	1	6	77	96	2
C46	41	2	37	1	1	7	82	96	2
C46	41	2	37	2	2	1	2	96	2
C46	41	2	37	2	2	2	7	96	2
C46	41	2	37	2	2	3	17	96	2
C46	41	2	37	2	2	4	33	96	2
C46	41	2	37	2	2	5	28	96	2
C46	41	2	37	2	2	6	47	96	2
C46	41	2	37	2	2	7	26	96	2
C46	41	2	37	2	1	1	15	96	2
C46	41	2	37	2	1	2	0	96	2
C46	41	2	37	2	1	3	2	96	2
C46	41	2	37	2	1	4	4	96	2
C46	41	2	37	2	1	5	18	96	2
C46	41	2	37	2	1	6	2	96	2
C46	41	2	37	2	1	7	17	96	2
C46	41	2	37	3	2	1	3	96	2
C46	41	2	37	3	2	2	21	96	2
C46	41	2	37	3	2	3	7	96	2
C46	41	2	37	3	2	4	3	96	2
C46	41	2	37	3	2	5	2	96	2
C46	41	2	37	3	2	6	3	96	2
C46	41	2	37	3	2	7	0	96	2
C46	41	2	37	3	1	1	1	96	2
C46	41	2	37	3	1	2	15	96	2
C46	41	2	37	3	1	3	2	96	2
C46	41	2	37	3	1	4	3	96	2
C46	41	2	37	3	1	5	13	96	2
C46	41	2	37	3	1	6	13	96	2
C46	41	2	37	3	1	7	3	96	2
C47	42	2	33	1	2	1	142	36	2
C47	42	2	33	1	2	2	135	36	2
C47	42	2	33	1	2	3	122	36	2
C47	42	2	33	1	2	4	139	36	2
C47	42	2	33	1	2	5	132	36	2
C47	42	2	33	1	2	6	125	36	2
C47	42	2	33	1	2	7	136	36	2
C47	42	2	33	1	1	1	119	36	2
C47	42	2	33	1	1	2	104	36	2
C47	42	2	33	1	1	3	102	36	2
C47	42	2	33	1	1	4	96	36	2
C47	42	2	33	1	1	5	84	36	2
C47	42	2	33	1	1	6	87	36	2
C47	42	2	33	1	1	7	66	36	2
C47	42	2	33	2	2	1	10	36	2
C47	42	2	33	2	2	2	14	36	2
C47	42	2	33	2	2	3	6	36	2
C47	42	2	33	2	2	4	6	36	2
C47	42	2	33	2	2	5	12	36	2
C47	42	2	33	2	2	6	2	36	2
C47	42	2	33	2	2	7	22	36	2
C47	42	2	33	2	1	1	9	36	2
C47	42	2	33	2	1	2	20	36	2
C47	42	2	33	2	1	3	19	36	2
C47	42	2	33	2	1	4	29	36	2
C47	42	2	33	2	1	5	26	36	2
C47	42	2	33	2	1	6	24	36	2
C47	42	2	33	2	1	7	28	36	2
C47	42	2	33	3	2	1	11	36	2
C47	42	2	33	3	2	2	20	36	2
C47	42	2	33	3	2	3	33	36	2
C47	42	2	33	3	2	4	25	36	2
C47	42	2	33	3	2	5	28	36	2
C47	42	2	33	3	2	6	32	36	2
C47	42	2	33	3	2	7	24	36	2
C47	42	2	33	3	1	1	17	36	2
C47	42	2	33	3	1	2	13	36	2
C47	42	2	33	3	1	3	11	36	2
C47	42	2	33	3	1	4	23	36	2
C47	42	2	33	3	1	5	22	36	2
C47	42	2	33	3	1	6	21	36	2
C47	42	2	33	3	1	7	26	36	2
C53	43	2	47	1	2	1	125	60	2
C53	43	2	47	1	2	2	105	60	2
C53	43	2	47	1	2	3	78	60	2
C53	43	2	47	1	2	4	75	60	2
C53	43	2	47	1	2	5	60	60	2
C53	43	2	47	1	2	6	48	60	2
C53	43	2	47	1	2	7	43	60	2
C53	43	2	47	1	1	1	126	60	2
C53	43	2	47	1	1	2	88	60	2
C53	43	2	47	1	1	3	74	60	2
C53	43	2	47	1	1	4	64	60	2
C53	43	2	47	1	1	5	56	60	2
C53	43	2	47	1	1	6	64	60	2
C53	43	2	47	1	1	7	53	60	2
C53	43	2	47	2	2	1	2	60	2
C53	43	2	47	2	2	2	11	60	2
C53	43	2	47	2	2	3	14	60	2
C53	43	2	47	2	2	4	11	60	2
C53	43	2	47	2	2	5	23	60	2
C53	43	2	47	2	2	6	20	60	2
C53	43	2	47	2	2	7	10	60	2
C53	43	2	47	2	1	1	11	60	2
C53	43	2	47	2	1	2	8	60	2
C53	43	2	47	2	1	3	6	60	2
C53	43	2	47	2	1	4	4	60	2
C53	43	2	47	2	1	5	0	60	2
C53	43	2	47	2	1	6	9	60	2
C53	43	2	47	2	1	7	7	60	2
C53	43	2	47	3	2	1	22	60	2
C53	43	2	47	3	2	2	25	60	2
C53	43	2	47	3	2	3	38	60	2
C53	43	2	47	3	2	4	41	60	2
C53	43	2	47	3	2	5	45	60	2
C53	43	2	47	3	2	6	37	60	2
C53	43	2	47	3	2	7	46	60	2
C53	43	2	47	3	1	1	34	60	2
C53	43	2	47	3	1	2	52	60	2
C53	43	2	47	3	1	3	60	60	2
C53	43	2	47	3	1	4	64	60	2
C53	43	2	47	3	1	5	61	60	2
C53	43	2	47	3	1	6	76	60	2
C53	43	2	47	3	1	7	60	60	2
C54	44	2	41	1	1	1	149	132	1
C54	44	2	41	1	1	2	146	132	1
C54	44	2	41	1	1	3	140	132	1
C54	44	2	41	1	1	4	137	132	1
C54	44	2	41	1	1	5	136	132	1
C54	44	2	41	1	1	6	136	132	1
C54	44	2	41	1	1	7	167	132	1
C54	44	2	41	1	2	1	155	132	1
C54	44	2	41	1	2	2	168	132	1
C54	44	2	41	1	2	3	161	132	1
C54	44	2	41	1	2	4	157	132	1
C54	44	2	41	1	2	5	147	132	1
C54	44	2	41	1	2	6	158	132	1
C54	44	2	41	1	2	7	153	132	1
C54	44	2	41	2	1	1	55	132	1
C54	44	2	41	2	1	2	106	132	1
C54	44	2	41	2	1	3	63	132	1
C54	44	2	41	2	1	4	45	132	1
C54	44	2	41	2	1	5	78	132	1
C54	44	2	41	2	1	6	53	132	1
C54	44	2	41	2	1	7	67	132	1
C54	44	2	41	2	2	1	23	132	1
C54	44	2	41	2	2	2	23	132	1
C54	44	2	41	2	2	3	24	132	1
C54	44	2	41	2	2	4	53	132	1
C54	44	2	41	2	2	5	27	132	1
C54	44	2	41	2	2	6	52	132	1
C54	44	2	41	2	2	7	42	132	1
C54	44	2	41	3	1	1	29	132	1
C54	44	2	41	3	1	2	22	132	1
C54	44	2	41	3	1	3	3	132	1
C54	44	2	41	3	1	4	6	132	1
C54	44	2	41	3	1	5	15	132	1
C54	44	2	41	3	1	6	31	132	1
C54	44	2	41	3	1	7	8	132	1
C54	44	2	41	3	2	1	20	132	1
C54	44	2	41	3	2	2	28	132	1
C54	44	2	41	3	2	3	35	132	1
C54	44	2	41	3	2	4	27	132	1
C54	44	2	41	3	2	5	38	132	1
C54	44	2	41	3	2	6	31	132	1
C54	44	2	41	3	2	7	40	132	1
C55	45	2	44	1	2	1	159	22	1
C55	45	2	44	1	2	2	153	22	1
C55	45	2	44	1	2	3	158	22	1
C55	45	2	44	1	2	4	151	22	1
C55	45	2	44	1	2	5	149	22	1
C55	45	2	44	1	2	6	150	22	1
C55	45	2	44	1	2	7	159	22	1
C55	45	2	44	1	1	1	16	22	1
C55	45	2	44	1	1	2	48	22	1
C55	45	2	44	1	1	3	29	22	1
C55	45	2	44	1	1	4	46	22	1
C55	45	2	44	1	1	5	57	22	1
C55	45	2	44	1	1	6	51	22	1
C55	45	2	44	1	1	7	59	22	1
C55	45	2	44	2	2	1	34	22	1
C55	45	2	44	2	2	2	33	22	1
C55	45	2	44	2	2	3	34	22	1
C55	45	2	44	2	2	4	33	22	1
C55	45	2	44	2	2	5	26	22	1
C55	45	2	44	2	2	6	32	22	1
C55	45	2	44	2	2	7	38	22	1
C55	45	2	44	2	1	1	17	22	1
C55	45	2	44	2	1	2	25	22	1
C55	45	2	44	2	1	3	16	22	1
C55	45	2	44	2	1	4	26	22	1
C55	45	2	44	2	1	5	21	22	1
C55	45	2	44	2	1	6	36	22	1
C55	45	2	44	2	1	7	39	22	1
C55	45	2	44	3	2	1	19	22	1
C55	45	2	44	3	2	2	26	22	1
C55	45	2	44	3	2	3	22	22	1
C55	45	2	44	3	2	4	13	22	1
C55	45	2	44	3	2	5	21	22	1
C55	45	2	44	3	2	6	16	22	1
C55	45	2	44	3	2	7	18	22	1
C55	45	2	44	3	1	1	18	22	1
C55	45	2	44	3	1	2	12	22	1
C55	45	2	44	3	1	3	17	22	1
C55	45	2	44	3	1	4	9	22	1
C55	45	2	44	3	1	5	11	22	1
C55	45	2	44	3	1	6	40	22	1
C55	45	2	44	3	1	7	26	22	1
