# Supplementary material for: Where is my arm? Investigating the link between complex regional pain syndrome and poor localisation of the affected limb
Source: PeerJ. 2021 Aug 20;9:e11882. doi: 10.7717/peerj.11882 (PMC8381877; doi:10.7717/peerj.11882)
Supplement: Supplemental Information 3 [file peerj-09-11882-s003.csv]

participants	ID	GROUP	AGE	CONDITION	HAND	TIME	ERROR	DURATION	GENDER
H12	1	1	42	1	1	1	143	na	2
H12	1	1	42	1	1	2	155	na	2
H12	1	1	42	1	1	3	131	na	2
H12	1	1	42	1	1	4	121	na	2
H12	1	1	42	1	1	5	122	na	2
H12	1	1	42	1	1	6	96	na	2
H12	1	1	42	1	1	7	103	na	2
H12	1	1	42	1	2	1	130	na	2
H12	1	1	42	1	2	2	110	na	2
H12	1	1	42	1	2	3	128	na	2
H12	1	1	42	1	2	4	80	na	2
H12	1	1	42	1	2	5	61	na	2
H12	1	1	42	1	2	6	53	na	2
H12	1	1	42	1	2	7	54	na	2
H12	1	1	42	2	1	1	2	na	2
H12	1	1	42	2	1	2	12	na	2
H12	1	1	42	2	1	3	25	na	2
H12	1	1	42	2	1	4	23	na	2
H12	1	1	42	2	1	5	12	na	2
H12	1	1	42	2	1	6	1	na	2
H12	1	1	42	2	1	7	17	na	2
H12	1	1	42	2	2	1	15	na	2
H12	1	1	42	2	2	2	12	na	2
H12	1	1	42	2	2	3	12	na	2
H12	1	1	42	2	2	4	15	na	2
H12	1	1	42	2	2	5	14	na	2
H12	1	1	42	2	2	6	9	na	2
H12	1	1	42	2	2	7	18	na	2
H12	1	1	42	3	1	1	4	na	2
H12	1	1	42	3	1	2	0	na	2
H12	1	1	42	3	1	3	3	na	2
H12	1	1	42	3	1	4	7	na	2
H12	1	1	42	3	1	5	2	na	2
H12	1	1	42	3	1	6	1	na	2
H12	1	1	42	3	1	7	2	na	2
H12	1	1	42	3	2	1	18	na	2
H12	1	1	42	3	2	2	30	na	2
H12	1	1	42	3	2	3	26	na	2
H12	1	1	42	3	2	4	17	na	2
H12	1	1	42	3	2	5	21	na	2
H12	1	1	42	3	2	6	22	na	2
H12	1	1	42	3	2	7	29	na	2
H13	2	1	45	1	1	1	104	na	1
H13	2	1	45	1	1	2	72	na	1
H13	2	1	45	1	1	3	74	na	1
H13	2	1	45	1	1	4	70	na	1
H13	2	1	45	1	1	5	59	na	1
H13	2	1	45	1	1	6	85	na	1
H13	2	1	45	1	1	7	50	na	1
H13	2	1	45	1	2	1	50	na	1
H13	2	1	45	1	2	2	28	na	1
H13	2	1	45	1	2	3	5	na	1
H13	2	1	45	1	2	4	27	na	1
H13	2	1	45	1	2	5	21	na	1
H13	2	1	45	1	2	6	23	na	1
H13	2	1	45	1	2	7	34	na	1
H13	2	1	45	2	1	1	17	na	1
H13	2	1	45	2	1	2	30	na	1
H13	2	1	45	2	1	3	27	na	1
H13	2	1	45	2	1	4	30	na	1
H13	2	1	45	2	1	5	31	na	1
H13	2	1	45	2	1	6	33	na	1
H13	2	1	45	2	1	7	34	na	1
H13	2	1	45	2	2	1	60	na	1
H13	2	1	45	2	2	2	79	na	1
H13	2	1	45	2	2	3	73	na	1
H13	2	1	45	2	2	4	66	na	1
H13	2	1	45	2	2	5	89	na	1
H13	2	1	45	2	2	6	90	na	1
H13	2	1	45	2	2	7	105	na	1
H13	2	1	45	3	1	1	28	na	1
H13	2	1	45	3	1	2	14	na	1
H13	2	1	45	3	1	3	23	na	1
H13	2	1	45	3	1	4	36	na	1
H13	2	1	45	3	1	5	36	na	1
H13	2	1	45	3	1	6	16	na	1
H13	2	1	45	3	1	7	16	na	1
H13	2	1	45	3	2	1	27	na	1
H13	2	1	45	3	2	2	34	na	1
H13	2	1	45	3	2	3	37	na	1
H13	2	1	45	3	2	4	33	na	1
H13	2	1	45	3	2	5	33	na	1
H13	2	1	45	3	2	6	44	na	1
H13	2	1	45	3	2	7	44	na	1
H16	3	1	27	1	1	1	129	na	2
H16	3	1	27	1	1	2	126	na	2
H16	3	1	27	1	1	3	126	na	2
H16	3	1	27	1	1	4	110	na	2
H16	3	1	27	1	1	5	111	na	2
H16	3	1	27	1	1	6	96	na	2
H16	3	1	27	1	1	7	80	na	2
H16	3	1	27	1	2	1	85	na	2
H16	3	1	27	1	2	2	69	na	2
H16	3	1	27	1	2	3	70	na	2
H16	3	1	27	1	2	4	39	na	2
H16	3	1	27	1	2	5	27	na	2
H16	3	1	27	1	2	6	23	na	2
H16	3	1	27	1	2	7	14	na	2
H16	3	1	27	2	1	1	6	na	2
H16	3	1	27	2	1	2	11	na	2
H16	3	1	27	2	1	3	3	na	2
H16	3	1	27	2	1	4	2	na	2
H16	3	1	27	2	1	5	0	na	2
H16	3	1	27	2	1	6	2	na	2
H16	3	1	27	2	1	7	17	na	2
H16	3	1	27	2	2	1	30	na	2
H16	3	1	27	2	2	2	44	na	2
H16	3	1	27	2	2	3	60	na	2
H16	3	1	27	2	2	4	62	na	2
H16	3	1	27	2	2	5	68	na	2
H16	3	1	27	2	2	6	69	na	2
H16	3	1	27	2	2	7	68	na	2
H16	3	1	27	3	1	1	5	na	2
H16	3	1	27	3	1	2	31	na	2
H16	3	1	27	3	1	3	33	na	2
H16	3	1	27	3	1	4	38	na	2
H16	3	1	27	3	1	5	39	na	2
H16	3	1	27	3	1	6	34	na	2
H16	3	1	27	3	1	7	44	na	2
H16	3	1	27	3	2	1	9	na	2
H16	3	1	27	3	2	2	17	na	2
H16	3	1	27	3	2	3	18	na	2
H16	3	1	27	3	2	4	12	na	2
H16	3	1	27	3	2	5	7	na	2
H16	3	1	27	3	2	6	19	na	2
H16	3	1	27	3	2	7	17	na	2
H17	4	1	30	1	1	1	145	na	1
H17	4	1	30	1	1	2	136	na	1
H17	4	1	30	1	1	3	132	na	1
H17	4	1	30	1	1	4	125	na	1
H17	4	1	30	1	1	5	136	na	1
H17	4	1	30	1	1	6	136	na	1
H17	4	1	30	1	1	7	125	na	1
H17	4	1	30	1	2	1	111	na	1
H17	4	1	30	1	2	2	81	na	1
H17	4	1	30	1	2	3	63	na	1
H17	4	1	30	1	2	4	53	na	1
H17	4	1	30	1	2	5	52	na	1
H17	4	1	30	1	2	6	58	na	1
H17	4	1	30	1	2	7	46	na	1
H17	4	1	30	2	1	1	12	na	1
H17	4	1	30	2	1	2	19	na	1
H17	4	1	30	2	1	3	13	na	1
H17	4	1	30	2	1	4	5	na	1
H17	4	1	30	2	1	5	20	na	1
H17	4	1	30	2	1	6	22	na	1
H17	4	1	30	2	1	7	24	na	1
H17	4	1	30	2	2	1	6	na	1
H17	4	1	30	2	2	2	15	na	1
H17	4	1	30	2	2	3	18	na	1
H17	4	1	30	2	2	4	31	na	1
H17	4	1	30	2	2	5	29	na	1
H17	4	1	30	2	2	6	33	na	1
H17	4	1	30	2	2	7	38	na	1
H17	4	1	30	3	1	1	5	na	1
H17	4	1	30	3	1	2	4	na	1
H17	4	1	30	3	1	3	14	na	1
H17	4	1	30	3	1	4	6	na	1
H17	4	1	30	3	1	5	4	na	1
H17	4	1	30	3	1	6	6	na	1
H17	4	1	30	3	1	7	0	na	1
H17	4	1	30	3	2	1	8	na	1
H17	4	1	30	3	2	2	19	na	1
H17	4	1	30	3	2	3	27	na	1
H17	4	1	30	3	2	4	28	na	1
H17	4	1	30	3	2	5	22	na	1
H17	4	1	30	3	2	6	31	na	1
H17	4	1	30	3	2	7	29	na	1
H18	5	1	55	1	1	1	138	na	2
H18	5	1	55	1	1	2	152	na	2
H18	5	1	55	1	1	3	140	na	2
H18	5	1	55	1	1	4	129	na	2
H18	5	1	55	1	1	5	120	na	2
H18	5	1	55	1	1	6	122	na	2
H18	5	1	55	1	1	7	123	na	2
H18	5	1	55	1	2	1	134	na	2
H18	5	1	55	1	2	2	119	na	2
H18	5	1	55	1	2	3	119	na	2
H18	5	1	55	1	2	4	107	na	2
H18	5	1	55	1	2	5	123	na	2
H18	5	1	55	1	2	6	116	na	2
H18	5	1	55	1	2	7	130	na	2
H18	5	1	55	2	1	1	16	na	2
H18	5	1	55	2	1	2	24	na	2
H18	5	1	55	2	1	3	25	na	2
H18	5	1	55	2	1	4	31	na	2
H18	5	1	55	2	1	5	25	na	2
H18	5	1	55	2	1	6	43	na	2
H18	5	1	55	2	1	7	56	na	2
H18	5	1	55	2	2	1	8	na	2
H18	5	1	55	2	2	2	19	na	2
H18	5	1	55	2	2	3	25	na	2
H18	5	1	55	2	2	4	19	na	2
H18	5	1	55	2	2	5	27	na	2
H18	5	1	55	2	2	6	42	na	2
H18	5	1	55	2	2	7	41	na	2
H18	5	1	55	3	1	1	22	na	2
H18	5	1	55	3	1	2	12	na	2
H18	5	1	55	3	1	3	14	na	2
H18	5	1	55	3	1	4	27	na	2
H18	5	1	55	3	1	5	12	na	2
H18	5	1	55	3	1	6	25	na	2
H18	5	1	55	3	1	7	9	na	2
H18	5	1	55	3	2	1	8	na	2
H18	5	1	55	3	2	2	11	na	2
H18	5	1	55	3	2	3	32	na	2
H18	5	1	55	3	2	4	24	na	2
H18	5	1	55	3	2	5	36	na	2
H18	5	1	55	3	2	6	43	na	2
H18	5	1	55	3	2	7	47	na	2
H19	6	1	21	1	1	1	142	na	2
H19	6	1	21	1	1	2	135	na	2
H19	6	1	21	1	1	3	135	na	2
H19	6	1	21	1	1	4	125	na	2
H19	6	1	21	1	1	5	137	na	2
H19	6	1	21	1	1	6	144	na	2
H19	6	1	21	1	1	7	140	na	2
H19	6	1	21	1	2	1	144	na	2
H19	6	1	21	1	2	2	130	na	2
H19	6	1	21	1	2	3	135	na	2
H19	6	1	21	1	2	4	127	na	2
H19	6	1	21	1	2	5	141	na	2
H19	6	1	21	1	2	6	131	na	2
H19	6	1	21	1	2	7	127	na	2
H19	6	1	21	2	1	1	10	na	2
H19	6	1	21	2	1	2	9	na	2
H19	6	1	21	2	1	3	13	na	2
H19	6	1	21	2	1	4	10	na	2
H19	6	1	21	2	1	5	1	na	2
H19	6	1	21	2	1	6	16	na	2
H19	6	1	21	2	1	7	14	na	2
H19	6	1	21	2	2	1	18	na	2
H19	6	1	21	2	2	2	8	na	2
H19	6	1	21	2	2	3	23	na	2
H19	6	1	21	2	2	4	19	na	2
H19	6	1	21	2	2	5	26	na	2
H19	6	1	21	2	2	6	32	na	2
H19	6	1	21	2	2	7	29	na	2
H19	6	1	21	3	1	1	2	na	2
H19	6	1	21	3	1	2	8	na	2
H19	6	1	21	3	1	3	6	na	2
H19	6	1	21	3	1	4	12	na	2
H19	6	1	21	3	1	5	14	na	2
H19	6	1	21	3	1	6	8	na	2
H19	6	1	21	3	1	7	12	na	2
H19	6	1	21	3	2	1	17	na	2
H19	6	1	21	3	2	2	22	na	2
H19	6	1	21	3	2	3	27	na	2
H19	6	1	21	3	2	4	27	na	2
H19	6	1	21	3	2	5	28	na	2
H19	6	1	21	3	2	6	26	na	2
H19	6	1	21	3	2	7	26	na	2
H20	7	1	18	1	1	1	130	na	1
H20	7	1	18	1	1	2	116	na	1
H20	7	1	18	1	1	3	97	na	1
H20	7	1	18	1	1	4	109	na	1
H20	7	1	18	1	1	5	100	na	1
H20	7	1	18	1	1	6	87	na	1
H20	7	1	18	1	1	7	102	na	1
H20	7	1	18	1	2	1	113	na	1
H20	7	1	18	1	2	2	106	na	1
H20	7	1	18	1	2	3	100	na	1
H20	7	1	18	1	2	4	79	na	1
H20	7	1	18	1	2	5	80	na	1
H20	7	1	18	1	2	6	69	na	1
H20	7	1	18	1	2	7	64	na	1
H20	7	1	18	2	1	1	10	na	1
H20	7	1	18	2	1	2	3	na	1
H20	7	1	18	2	1	3	8	na	1
H20	7	1	18	2	1	4	5	na	1
H20	7	1	18	2	1	5	1	na	1
H20	7	1	18	2	1	6	27	na	1
H20	7	1	18	2	1	7	21	na	1
H20	7	1	18	2	2	1	31	na	1
H20	7	1	18	2	2	2	32	na	1
H20	7	1	18	2	2	3	48	na	1
H20	7	1	18	2	2	4	26	na	1
H20	7	1	18	2	2	5	46	na	1
H20	7	1	18	2	2	6	70	na	1
H20	7	1	18	2	2	7	63	na	1
H20	7	1	18	3	1	1	30	na	1
H20	7	1	18	3	1	2	55	na	1
H20	7	1	18	3	1	3	75	na	1
H20	7	1	18	3	1	4	51	na	1
H20	7	1	18	3	1	5	49	na	1
H20	7	1	18	3	1	6	48	na	1
H20	7	1	18	3	1	7	43	na	1
H20	7	1	18	3	2	1	22	na	1
H20	7	1	18	3	2	2	20	na	1
H20	7	1	18	3	2	3	31	na	1
H20	7	1	18	3	2	4	23	na	1
H20	7	1	18	3	2	5	4	na	1
H20	7	1	18	3	2	6	7	na	1
H20	7	1	18	3	2	7	4	na	1
H21	8	1	18	1	1	1	106	na	2
H21	8	1	18	1	1	2	80	na	2
H21	8	1	18	1	1	3	84	na	2
H21	8	1	18	1	1	4	64	na	2
H21	8	1	18	1	1	5	52	na	2
H21	8	1	18	1	1	6	62	na	2
H21	8	1	18	1	1	7	62	na	2
H21	8	1	18	1	2	1	131	na	2
H21	8	1	18	1	2	2	111	na	2
H21	8	1	18	1	2	3	112	na	2
H21	8	1	18	1	2	4	105	na	2
H21	8	1	18	1	2	5	107	na	2
H21	8	1	18	1	2	6	113	na	2
H21	8	1	18	1	2	7	111	na	2
H21	8	1	18	2	1	1	21	na	2
H21	8	1	18	2	1	2	13	na	2
H21	8	1	18	2	1	3	9	na	2
H21	8	1	18	2	1	4	1	na	2
H21	8	1	18	2	1	5	1	na	2
H21	8	1	18	2	1	6	4	na	2
H21	8	1	18	2	1	7	26	na	2
H21	8	1	18	2	2	1	15	na	2
H21	8	1	18	2	2	2	0	na	2
H21	8	1	18	2	2	3	0	na	2
H21	8	1	18	2	2	4	3	na	2
H21	8	1	18	2	2	5	6	na	2
H21	8	1	18	2	2	6	11	na	2
H21	8	1	18	2	2	7	7	na	2
H21	8	1	18	3	1	1	36	na	2
H21	8	1	18	3	1	2	30	na	2
H21	8	1	18	3	1	3	30	na	2
H21	8	1	18	3	1	4	35	na	2
H21	8	1	18	3	1	5	20	na	2
H21	8	1	18	3	1	6	24	na	2
H21	8	1	18	3	1	7	29	na	2
H21	8	1	18	3	2	1	18	na	2
H21	8	1	18	3	2	2	41	na	2
H21	8	1	18	3	2	3	49	na	2
H21	8	1	18	3	2	4	65	na	2
H21	8	1	18	3	2	5	66	na	2
H21	8	1	18	3	2	6	75	na	2
H21	8	1	18	3	2	7	71	na	2
H23	9	1	21	1	1	1	125	na	2
H23	9	1	21	1	1	2	113	na	2
H23	9	1	21	1	1	3	107	na	2
H23	9	1	21	1	1	4	112	na	2
H23	9	1	21	1	1	5	110	na	2
H23	9	1	21	1	1	6	122	na	2
H23	9	1	21	1	1	7	115	na	2
H23	9	1	21	1	2	1	143	na	2
H23	9	1	21	1	2	2	138	na	2
H23	9	1	21	1	2	3	140	na	2
H23	9	1	21	1	2	4	138	na	2
H23	9	1	21	1	2	5	126	na	2
H23	9	1	21	1	2	6	124	na	2
H23	9	1	21	1	2	7	136	na	2
H23	9	1	21	2	1	1	9	na	2
H23	9	1	21	2	1	2	5	na	2
H23	9	1	21	2	1	3	2	na	2
H23	9	1	21	2	1	4	2	na	2
H23	9	1	21	2	1	5	11	na	2
H23	9	1	21	2	1	6	13	na	2
H23	9	1	21	2	1	7	28	na	2
H23	9	1	21	2	2	1	21	na	2
H23	9	1	21	2	2	2	22	na	2
H23	9	1	21	2	2	3	38	na	2
H23	9	1	21	2	2	4	28	na	2
H23	9	1	21	2	2	5	37	na	2
H23	9	1	21	2	2	6	30	na	2
H23	9	1	21	2	2	7	25	na	2
H23	9	1	21	3	1	1	1	na	2
H23	9	1	21	3	1	2	4	na	2
H23	9	1	21	3	1	3	5	na	2
H23	9	1	21	3	1	4	6	na	2
H23	9	1	21	3	1	5	7	na	2
H23	9	1	21	3	1	6	6	na	2
H23	9	1	21	3	1	7	0	na	2
H23	9	1	21	3	2	1	1	na	2
H23	9	1	21	3	2	2	0	na	2
H23	9	1	21	3	2	3	7	na	2
H23	9	1	21	3	2	4	5	na	2
H23	9	1	21	3	2	5	11	na	2
H23	9	1	21	3	2	6	3	na	2
H23	9	1	21	3	2	7	11	na	2
H25	10	1	27	1	1	1	145	na	1
H25	10	1	27	1	1	2	145	na	1
H25	10	1	27	1	1	3	158	na	1
H25	10	1	27	1	1	4	157	na	1
H25	10	1	27	1	1	5	146	na	1
H25	10	1	27	1	1	6	152	na	1
H25	10	1	27	1	1	7	138	na	1
H25	10	1	27	1	2	1	159	na	1
H25	10	1	27	1	2	2	155	na	1
H25	10	1	27	1	2	3	150	na	1
H25	10	1	27	1	2	4	149	na	1
H25	10	1	27	1	2	5	139	na	1
H25	10	1	27	1	2	6	121	na	1
H25	10	1	27	1	2	7	120	na	1
H25	10	1	27	2	1	1	35	na	1
H25	10	1	27	2	1	2	55	na	1
H25	10	1	27	2	1	3	63	na	1
H25	10	1	27	2	1	4	70	na	1
H25	10	1	27	2	1	5	75	na	1
H25	10	1	27	2	1	6	80	na	1
H25	10	1	27	2	1	7	76	na	1
H25	10	1	27	2	2	1	3	na	1
H25	10	1	27	2	2	2	9	na	1
H25	10	1	27	2	2	3	23	na	1
H25	10	1	27	2	2	4	24	na	1
H25	10	1	27	2	2	5	32	na	1
H25	10	1	27	2	2	6	25	na	1
H25	10	1	27	2	2	7	23	na	1
H25	10	1	27	3	1	1	12	na	1
H25	10	1	27	3	1	2	5	na	1
H25	10	1	27	3	1	3	2	na	1
H25	10	1	27	3	1	4	1	na	1
H25	10	1	27	3	1	5	23	na	1
H25	10	1	27	3	1	6	1	na	1
H25	10	1	27	3	1	7	0	na	1
H25	10	1	27	3	2	1	11	na	1
H25	10	1	27	3	2	2	7	na	1
H25	10	1	27	3	2	3	16	na	1
H25	10	1	27	3	2	4	28	na	1
H25	10	1	27	3	2	5	30	na	1
H25	10	1	27	3	2	6	52	na	1
H25	10	1	27	3	2	7	61	na	1
H27	11	1	65	1	1	1	147	na	1
H27	11	1	65	1	1	2	115	na	1
H27	11	1	65	1	1	3	95	na	1
H27	11	1	65	1	1	4	77	na	1
H27	11	1	65	1	1	5	71	na	1
H27	11	1	65	1	1	6	63	na	1
H27	11	1	65	1	1	7	61	na	1
H27	11	1	65	1	2	1	112	na	1
H27	11	1	65	1	2	2	108	na	1
H27	11	1	65	1	2	3	84	na	1
H27	11	1	65	1	2	4	76	na	1
H27	11	1	65	1	2	5	70	na	1
H27	11	1	65	1	2	6	62	na	1
H27	11	1	65	1	2	7	63	na	1
H27	11	1	65	2	1	1	3	na	1
H27	11	1	65	2	1	2	10	na	1
H27	11	1	65	2	1	3	15	na	1
H27	11	1	65	2	1	4	25	na	1
H27	11	1	65	2	1	5	28	na	1
H27	11	1	65	2	1	6	26	na	1
H27	11	1	65	2	1	7	29	na	1
H27	11	1	65	2	2	1	15	na	1
H27	11	1	65	2	2	2	3	na	1
H27	11	1	65	2	2	3	6	na	1
H27	11	1	65	2	2	4	5	na	1
H27	11	1	65	2	2	5	2	na	1
H27	11	1	65	2	2	6	1	na	1
H27	11	1	65	2	2	7	0	na	1
H27	11	1	65	3	1	1	1	na	1
H27	11	1	65	3	1	2	7	na	1
H27	11	1	65	3	1	3	8	na	1
H27	11	1	65	3	1	4	12	na	1
H27	11	1	65	3	1	5	10	na	1
H27	11	1	65	3	1	6	11	na	1
H27	11	1	65	3	1	7	11	na	1
H27	11	1	65	3	2	1	2	na	1
H27	11	1	65	3	2	2	4	na	1
H27	11	1	65	3	2	3	10	na	1
H27	11	1	65	3	2	4	5	na	1
H27	11	1	65	3	2	5	4	na	1
H27	11	1	65	3	2	6	0	na	1
H27	11	1	65	3	2	7	7	na	1
H28	12	1	22	1	1	1	140	na	2
H28	12	1	22	1	1	2	137	na	2
H28	12	1	22	1	1	3	143	na	2
H28	12	1	22	1	1	4	138	na	2
H28	12	1	22	1	1	5	137	na	2
H28	12	1	22	1	1	6	132	na	2
H28	12	1	22	1	1	7	143	na	2
H28	12	1	22	1	2	1	167	na	2
H28	12	1	22	1	2	2	188	na	2
H28	12	1	22	1	2	3	174	na	2
H28	12	1	22	1	2	4	181	na	2
H28	12	1	22	1	2	5	167	na	2
H28	12	1	22	1	2	6	177	na	2
H28	12	1	22	1	2	7	169	na	2
H28	12	1	22	2	1	1	5	na	2
H28	12	1	22	2	1	2	2	na	2
H28	12	1	22	2	1	3	4	na	2
H28	12	1	22	2	1	4	21	na	2
H28	12	1	22	2	1	5	16	na	2
H28	12	1	22	2	1	6	14	na	2
H28	12	1	22	2	1	7	19	na	2
H28	12	1	22	2	2	1	14	na	2
H28	12	1	22	2	2	2	10	na	2
H28	12	1	22	2	2	3	39	na	2
H28	12	1	22	2	2	4	27	na	2
H28	12	1	22	2	2	5	21	na	2
H28	12	1	22	2	2	6	7	na	2
H28	12	1	22	2	2	7	3	na	2
H28	12	1	22	3	1	1	21	na	2
H28	12	1	22	3	1	2	11	na	2
H28	12	1	22	3	1	3	10	na	2
H28	12	1	22	3	1	4	4	na	2
H28	12	1	22	3	1	5	5	na	2
H28	12	1	22	3	1	6	8	na	2
H28	12	1	22	3	1	7	5	na	2
H28	12	1	22	3	2	1	8	na	2
H28	12	1	22	3	2	2	17	na	2
H28	12	1	22	3	2	3	8	na	2
H28	12	1	22	3	2	4	11	na	2
H28	12	1	22	3	2	5	16	na	2
H28	12	1	22	3	2	6	13	na	2
H28	12	1	22	3	2	7	18	na	2
H30	13	1	33	1	1	1	114	na	2
H30	13	1	33	1	1	2	108	na	2
H30	13	1	33	1	1	3	98	na	2
H30	13	1	33	1	1	4	83	na	2
H30	13	1	33	1	1	5	83	na	2
H30	13	1	33	1	1	6	80	na	2
H30	13	1	33	1	1	7	80	na	2
H30	13	1	33	1	2	1	165	na	2
H30	13	1	33	1	2	2	152	na	2
H30	13	1	33	1	2	3	145	na	2
H30	13	1	33	1	2	4	162	na	2
H30	13	1	33	1	2	5	161	na	2
H30	13	1	33	1	2	6	170	na	2
H30	13	1	33	1	2	7	160	na	2
H30	13	1	33	2	1	1	17	na	2
H30	13	1	33	2	1	2	26	na	2
H30	13	1	33	2	1	3	32	na	2
H30	13	1	33	2	1	4	42	na	2
H30	13	1	33	2	1	5	43	na	2
H30	13	1	33	2	1	6	40	na	2
H30	13	1	33	2	1	7	53	na	2
H30	13	1	33	2	2	1	11	na	2
H30	13	1	33	2	2	2	15	na	2
H30	13	1	33	2	2	3	4	na	2
H30	13	1	33	2	2	4	10	na	2
H30	13	1	33	2	2	5	4	na	2
H30	13	1	33	2	2	6	4	na	2
H30	13	1	33	2	2	7	0	na	2
H30	13	1	33	3	1	1	13	na	2
H30	13	1	33	3	1	2	20	na	2
H30	13	1	33	3	1	3	26	na	2
H30	13	1	33	3	1	4	29	na	2
H30	13	1	33	3	1	5	28	na	2
H30	13	1	33	3	1	6	25	na	2
H30	13	1	33	3	1	7	21	na	2
H30	13	1	33	3	2	1	14	na	2
H30	13	1	33	3	2	2	15	na	2
H30	13	1	33	3	2	3	10	na	2
H30	13	1	33	3	2	4	21	na	2
H30	13	1	33	3	2	5	22	na	2
H30	13	1	33	3	2	6	4	na	2
H30	13	1	33	3	2	7	18	na	2
H31	14	1	39	1	1	1	140	na	1
H31	14	1	39	1	1	2	122	na	1
H31	14	1	39	1	1	3	118	na	1
H31	14	1	39	1	1	4	126	na	1
H31	14	1	39	1	1	5	112	na	1
H31	14	1	39	1	1	6	112	na	1
H31	14	1	39	1	1	7	111	na	1
H31	14	1	39	1	2	1	137	na	1
H31	14	1	39	1	2	2	111	na	1
H31	14	1	39	1	2	3	98	na	1
H31	14	1	39	1	2	4	91	na	1
H31	14	1	39	1	2	5	85	na	1
H31	14	1	39	1	2	6	83	na	1
H31	14	1	39	1	2	7	80	na	1
H31	14	1	39	2	1	1	1	na	1
H31	14	1	39	2	1	2	19	na	1
H31	14	1	39	2	1	3	4	na	1
H31	14	1	39	2	1	4	15	na	1
H31	14	1	39	2	1	5	14	na	1
H31	14	1	39	2	1	6	33	na	1
H31	14	1	39	2	1	7	21	na	1
H31	14	1	39	2	2	1	18	na	1
H31	14	1	39	2	2	2	35	na	1
H31	14	1	39	2	2	3	33	na	1
H31	14	1	39	2	2	4	31	na	1
H31	14	1	39	2	2	5	36	na	1
H31	14	1	39	2	2	6	42	na	1
H31	14	1	39	2	2	7	42	na	1
H31	14	1	39	3	1	1	7	na	1
H31	14	1	39	3	1	2	5	na	1
H31	14	1	39	3	1	3	9	na	1
H31	14	1	39	3	1	4	3	na	1
H31	14	1	39	3	1	5	12	na	1
H31	14	1	39	3	1	6	15	na	1
H31	14	1	39	3	1	7	8	na	1
H31	14	1	39	3	2	1	12	na	1
H31	14	1	39	3	2	2	2	na	1
H31	14	1	39	3	2	3	11	na	1
H31	14	1	39	3	2	4	12	na	1
H31	14	1	39	3	2	5	19	na	1
H31	14	1	39	3	2	6	22	na	1
H31	14	1	39	3	2	7	15	na	1
H32	15	1	20	1	1	1	134	na	1
H32	15	1	20	1	1	2	132	na	1
H32	15	1	20	1	1	3	133	na	1
H32	15	1	20	1	1	4	133	na	1
H32	15	1	20	1	1	5	119	na	1
H32	15	1	20	1	1	6	130	na	1
H32	15	1	20	1	1	7	101	na	1
H32	15	1	20	1	2	1	120	na	1
H32	15	1	20	1	2	2	121	na	1
H32	15	1	20	1	2	3	118	na	1
H32	15	1	20	1	2	4	86	na	1
H32	15	1	20	1	2	5	92	na	1
H32	15	1	20	1	2	6	109	na	1
H32	15	1	20	1	2	7	98	na	1
H32	15	1	20	2	1	1	13	na	1
H32	15	1	20	2	1	2	8	na	1
H32	15	1	20	2	1	3	7	na	1
H32	15	1	20	2	1	4	6	na	1
H32	15	1	20	2	1	5	10	na	1
H32	15	1	20	2	1	6	6	na	1
H32	15	1	20	2	1	7	5	na	1
H32	15	1	20	2	2	1	2	na	1
H32	15	1	20	2	2	2	0	na	1
H32	15	1	20	2	2	3	1	na	1
H32	15	1	20	2	2	4	1	na	1
H32	15	1	20	2	2	5	7	na	1
H32	15	1	20	2	2	6	7	na	1
H32	15	1	20	2	2	7	3	na	1
H32	15	1	20	3	1	1	4	na	1
H32	15	1	20	3	1	2	7	na	1
H32	15	1	20	3	1	3	11	na	1
H32	15	1	20	3	1	4	15	na	1
H32	15	1	20	3	1	5	4	na	1
H32	15	1	20	3	1	6	8	na	1
H32	15	1	20	3	1	7	1	na	1
H32	15	1	20	3	2	1	30	na	1
H32	15	1	20	3	2	2	13	na	1
H32	15	1	20	3	2	3	9	na	1
H32	15	1	20	3	2	4	15	na	1
H32	15	1	20	3	2	5	28	na	1
H32	15	1	20	3	2	6	13	na	1
H32	15	1	20	3	2	7	25	na	1
H33	16	1	18	1	1	1	156	na	2
H33	16	1	18	1	1	2	156	na	2
H33	16	1	18	1	1	3	158	na	2
H33	16	1	18	1	1	4	166	na	2
H33	16	1	18	1	1	5	166	na	2
H33	16	1	18	1	1	6	154	na	2
H33	16	1	18	1	1	7	144	na	2
H33	16	1	18	1	2	1	136	na	2
H33	16	1	18	1	2	2	134	na	2
H33	16	1	18	1	2	3	132	na	2
H33	16	1	18	1	2	4	124	na	2
H33	16	1	18	1	2	5	127	na	2
H33	16	1	18	1	2	6	122	na	2
H33	16	1	18	1	2	7	117	na	2
H33	16	1	18	2	1	1	15	na	2
H33	16	1	18	2	1	2	30	na	2
H33	16	1	18	2	1	3	26	na	2
H33	16	1	18	2	1	4	15	na	2
H33	16	1	18	2	1	5	23	na	2
H33	16	1	18	2	1	6	38	na	2
H33	16	1	18	2	1	7	39	na	2
H33	16	1	18	2	2	1	7	na	2
H33	16	1	18	2	2	2	18	na	2
H33	16	1	18	2	2	3	20	na	2
H33	16	1	18	2	2	4	15	na	2
H33	16	1	18	2	2	5	8	na	2
H33	16	1	18	2	2	6	16	na	2
H33	16	1	18	2	2	7	7	na	2
H33	16	1	18	3	1	1	7	na	2
H33	16	1	18	3	1	2	9	na	2
H33	16	1	18	3	1	3	15	na	2
H33	16	1	18	3	1	4	12	na	2
H33	16	1	18	3	1	5	10	na	2
H33	16	1	18	3	1	6	7	na	2
H33	16	1	18	3	1	7	24	na	2
H33	16	1	18	3	2	1	13	na	2
H33	16	1	18	3	2	2	8	na	2
H33	16	1	18	3	2	3	18	na	2
H33	16	1	18	3	2	4	27	na	2
H33	16	1	18	3	2	5	22	na	2
H33	16	1	18	3	2	6	14	na	2
H33	16	1	18	3	2	7	23	na	2
H34	17	1	20	1	1	1	110	na	2
H34	17	1	20	1	1	2	87	na	2
H34	17	1	20	1	1	3	68	na	2
H34	17	1	20	1	1	4	57	na	2
H34	17	1	20	1	1	5	44	na	2
H34	17	1	20	1	1	6	52	na	2
H34	17	1	20	1	1	7	39	na	2
H34	17	1	20	1	2	1	108	na	2
H34	17	1	20	1	2	2	86	na	2
H34	17	1	20	1	2	3	89	na	2
H34	17	1	20	1	2	4	67	na	2
H34	17	1	20	1	2	5	62	na	2
H34	17	1	20	1	2	6	65	na	2
H34	17	1	20	1	2	7	31	na	2
H34	17	1	20	2	1	1	14	na	2
H34	17	1	20	2	1	2	27	na	2
H34	17	1	20	2	1	3	35	na	2
H34	17	1	20	2	1	4	48	na	2
H34	17	1	20	2	1	5	53	na	2
H34	17	1	20	2	1	6	61	na	2
H34	17	1	20	2	1	7	65	na	2
H34	17	1	20	2	2	1	20	na	2
H34	17	1	20	2	2	2	18	na	2
H34	17	1	20	2	2	3	18	na	2
H34	17	1	20	2	2	4	40	na	2
H34	17	1	20	2	2	5	31	na	2
H34	17	1	20	2	2	6	42	na	2
H34	17	1	20	2	2	7	38	na	2
H34	17	1	20	3	1	1	41	na	2
H34	17	1	20	3	1	2	28	na	2
H34	17	1	20	3	1	3	32	na	2
H34	17	1	20	3	1	4	40	na	2
H34	17	1	20	3	1	5	30	na	2
H34	17	1	20	3	1	6	38	na	2
H34	17	1	20	3	1	7	39	na	2
H34	17	1	20	3	2	1	7	na	2
H34	17	1	20	3	2	2	1	na	2
H34	17	1	20	3	2	3	13	na	2
H34	17	1	20	3	2	4	4	na	2
H34	17	1	20	3	2	5	10	na	2
H34	17	1	20	3	2	6	5	na	2
H34	17	1	20	3	2	7	25	na	2
H35	18	1	21	1	1	1	144	na	2
H35	18	1	21	1	1	2	129	na	2
H35	18	1	21	1	1	3	122	na	2
H35	18	1	21	1	1	4	124	na	2
H35	18	1	21	1	1	5	112	na	2
H35	18	1	21	1	1	6	114	na	2
H35	18	1	21	1	1	7	98	na	2
H35	18	1	21	1	2	1	134	na	2
H35	18	1	21	1	2	2	120	na	2
H35	18	1	21	1	2	3	109	na	2
H35	18	1	21	1	2	4	89	na	2
H35	18	1	21	1	2	5	95	na	2
H35	18	1	21	1	2	6	104	na	2
H35	18	1	21	1	2	7	99	na	2
H35	18	1	21	2	1	1	7	na	2
H35	18	1	21	2	1	2	8	na	2
H35	18	1	21	2	1	3	12	na	2
H35	18	1	21	2	1	4	8	na	2
H35	18	1	21	2	1	5	12	na	2
H35	18	1	21	2	1	6	16	na	2
H35	18	1	21	2	1	7	10	na	2
H35	18	1	21	2	2	1	2	na	2
H35	18	1	21	2	2	2	13	na	2
H35	18	1	21	2	2	3	26	na	2
H35	18	1	21	2	2	4	13	na	2
H35	18	1	21	2	2	5	4	na	2
H35	18	1	21	2	2	6	7	na	2
H35	18	1	21	2	2	7	13	na	2
H35	18	1	21	3	1	1	9	na	2
H35	18	1	21	3	1	2	19	na	2
H35	18	1	21	3	1	3	6	na	2
H35	18	1	21	3	1	4	7	na	2
H35	18	1	21	3	1	5	6	na	2
H35	18	1	21	3	1	6	1	na	2
H35	18	1	21	3	1	7	0	na	2
H35	18	1	21	3	2	1	9	na	2
H35	18	1	21	3	2	2	1	na	2
H35	18	1	21	3	2	3	10	na	2
H35	18	1	21	3	2	4	2	na	2
H35	18	1	21	3	2	5	6	na	2
H35	18	1	21	3	2	6	10	na	2
H35	18	1	21	3	2	7	10	na	2
H36	19	1	25	1	1	1	91	na	1
H36	19	1	25	1	1	2	68	na	1
H36	19	1	25	1	1	3	57	na	1
H36	19	1	25	1	1	4	96	na	1
H36	19	1	25	1	1	5	100	na	1
H36	19	1	25	1	1	6	99	na	1
H36	19	1	25	1	1	7	77	na	1
H36	19	1	25	1	2	1	153	na	1
H36	19	1	25	1	2	2	160	na	1
H36	19	1	25	1	2	3	154	na	1
H36	19	1	25	1	2	4	126	na	1
H36	19	1	25	1	2	5	139	na	1
H36	19	1	25	1	2	6	168	na	1
H36	19	1	25	1	2	7	161	na	1
H36	19	1	25	2	1	1	14	na	1
H36	19	1	25	2	1	2	10	na	1
H36	19	1	25	2	1	3	1	na	1
H36	19	1	25	2	1	4	6	na	1
H36	19	1	25	2	1	5	2	na	1
H36	19	1	25	2	1	6	8	na	1
H36	19	1	25	2	1	7	44	na	1
H36	19	1	25	2	2	1	5	na	1
H36	19	1	25	2	2	2	24	na	1
H36	19	1	25	2	2	3	37	na	1
H36	19	1	25	2	2	4	42	na	1
H36	19	1	25	2	2	5	25	na	1
H36	19	1	25	2	2	6	26	na	1
H36	19	1	25	2	2	7	15	na	1
H36	19	1	25	3	1	1	0	na	1
H36	19	1	25	3	1	2	0	na	1
H36	19	1	25	3	1	3	10	na	1
H36	19	1	25	3	1	4	3	na	1
H36	19	1	25	3	1	5	4	na	1
H36	19	1	25	3	1	6	11	na	1
H36	19	1	25	3	1	7	5	na	1
H36	19	1	25	3	2	1	13	na	1
H36	19	1	25	3	2	2	17	na	1
H36	19	1	25	3	2	3	20	na	1
H36	19	1	25	3	2	4	28	na	1
H36	19	1	25	3	2	5	33	na	1
H36	19	1	25	3	2	6	33	na	1
H36	19	1	25	3	2	7	47	na	1
H37	20	1	25	1	1	1	150	na	2
H37	20	1	25	1	1	2	128	na	2
H37	20	1	25	1	1	3	137	na	2
H37	20	1	25	1	1	4	141	na	2
H37	20	1	25	1	1	5	143	na	2
H37	20	1	25	1	1	6	149	na	2
H37	20	1	25	1	1	7	145	na	2
H37	20	1	25	1	2	1	151	na	2
H37	20	1	25	1	2	2	159	na	2
H37	20	1	25	1	2	3	142	na	2
H37	20	1	25	1	2	4	163	na	2
H37	20	1	25	1	2	5	140	na	2
H37	20	1	25	1	2	6	134	na	2
H37	20	1	25	1	2	7	141	na	2
H37	20	1	25	2	1	1	3	na	2
H37	20	1	25	2	1	2	20	na	2
H37	20	1	25	2	1	3	1	na	2
H37	20	1	25	2	1	4	17	na	2
H37	20	1	25	2	1	5	13	na	2
H37	20	1	25	2	1	6	12	na	2
H37	20	1	25	2	1	7	8	na	2
H37	20	1	25	2	2	1	19	na	2
H37	20	1	25	2	2	2	4	na	2
H37	20	1	25	2	2	3	2	na	2
H37	20	1	25	2	2	4	5	na	2
H37	20	1	25	2	2	5	5	na	2
H37	20	1	25	2	2	6	12	na	2
H37	20	1	25	2	2	7	19	na	2
H37	20	1	25	3	1	1	8	na	2
H37	20	1	25	3	1	2	15	na	2
H37	20	1	25	3	1	3	32	na	2
H37	20	1	25	3	1	4	2	na	2
H37	20	1	25	3	1	5	23	na	2
H37	20	1	25	3	1	6	18	na	2
H37	20	1	25	3	1	7	6	na	2
H37	20	1	25	3	2	1	10	na	2
H37	20	1	25	3	2	2	7	na	2
H37	20	1	25	3	2	3	11	na	2
H37	20	1	25	3	2	4	28	na	2
H37	20	1	25	3	2	5	11	na	2
H37	20	1	25	3	2	6	16	na	2
H37	20	1	25	3	2	7	17	na	2
H38	21	1	27	1	1	1	134	na	2
H38	21	1	27	1	1	2	114	na	2
H38	21	1	27	1	1	3	106	na	2
H38	21	1	27	1	1	4	103	na	2
H38	21	1	27	1	1	5	97	na	2
H38	21	1	27	1	1	6	97	na	2
H38	21	1	27	1	1	7	94	na	2
H38	21	1	27	1	2	1	103	na	2
H38	21	1	27	1	2	2	91	na	2
H38	21	1	27	1	2	3	73	na	2
H38	21	1	27	1	2	4	69	na	2
H38	21	1	27	1	2	5	71	na	2
H38	21	1	27	1	2	6	87	na	2
H38	21	1	27	1	2	7	66	na	2
H38	21	1	27	2	1	1	14	na	2
H38	21	1	27	2	1	2	9	na	2
H38	21	1	27	2	1	3	5	na	2
H38	21	1	27	2	1	4	2	na	2
H38	21	1	27	2	1	5	1	na	2
H38	21	1	27	2	1	6	4	na	2
H38	21	1	27	2	1	7	7	na	2
H38	21	1	27	2	2	1	20	na	2
H38	21	1	27	2	2	2	17	na	2
H38	21	1	27	2	2	3	8	na	2
H38	21	1	27	2	2	4	2	na	2
H38	21	1	27	2	2	5	2	na	2
H38	21	1	27	2	2	6	9	na	2
H38	21	1	27	2	2	7	3	na	2
H38	21	1	27	3	1	1	8	na	2
H38	21	1	27	3	1	2	1	na	2
H38	21	1	27	3	1	3	3	na	2
H38	21	1	27	3	1	4	2	na	2
H38	21	1	27	3	1	5	2	na	2
H38	21	1	27	3	1	6	1	na	2
H38	21	1	27	3	1	7	7	na	2
H38	21	1	27	3	2	1	8	na	2
H38	21	1	27	3	2	2	14	na	2
H38	21	1	27	3	2	3	17	na	2
H38	21	1	27	3	2	4	8	na	2
H38	21	1	27	3	2	5	18	na	2
H38	21	1	27	3	2	6	26	na	2
H38	21	1	27	3	2	7	17	na	2
H39	22	1	23	1	1	1	138	na	2
H39	22	1	23	1	1	2	120	na	2
H39	22	1	23	1	1	3	124	na	2
H39	22	1	23	1	1	4	128	na	2
H39	22	1	23	1	1	5	117	na	2
H39	22	1	23	1	1	6	115	na	2
H39	22	1	23	1	1	7	113	na	2
H39	22	1	23	1	2	1	112	na	2
H39	22	1	23	1	2	2	91	na	2
H39	22	1	23	1	2	3	64	na	2
H39	22	1	23	1	2	4	69	na	2
H39	22	1	23	1	2	5	81	na	2
H39	22	1	23	1	2	6	77	na	2
H39	22	1	23	1	2	7	46	na	2
H39	22	1	23	2	1	1	10	na	2
H39	22	1	23	2	1	2	6	na	2
H39	22	1	23	2	1	3	18	na	2
H39	22	1	23	2	1	4	16	na	2
H39	22	1	23	2	1	5	20	na	2
H39	22	1	23	2	1	6	27	na	2
H39	22	1	23	2	1	7	36	na	2
H39	22	1	23	2	2	1	25	na	2
H39	22	1	23	2	2	2	47	na	2
H39	22	1	23	2	2	3	41	na	2
H39	22	1	23	2	2	4	51	na	2
H39	22	1	23	2	2	5	59	na	2
H39	22	1	23	2	2	6	66	na	2
H39	22	1	23	2	2	7	58	na	2
H39	22	1	23	3	1	1	16	na	2
H39	22	1	23	3	1	2	12	na	2
H39	22	1	23	3	1	3	1	na	2
H39	22	1	23	3	1	4	11	na	2
H39	22	1	23	3	1	5	26	na	2
H39	22	1	23	3	1	6	7	na	2
H39	22	1	23	3	1	7	0	na	2
H39	22	1	23	3	2	1	0	na	2
H39	22	1	23	3	2	2	20	na	2
H39	22	1	23	3	2	3	1	na	2
H39	22	1	23	3	2	4	1	na	2
H39	22	1	23	3	2	5	23	na	2
H39	22	1	23	3	2	6	10	na	2
H39	22	1	23	3	2	7	0	na	2
H40	23	1	23	1	1	1	109	na	1
H40	23	1	23	1	1	2	88	na	1
H40	23	1	23	1	1	3	81	na	1
H40	23	1	23	1	1	4	77	na	1
H40	23	1	23	1	1	5	79	na	1
H40	23	1	23	1	1	6	73	na	1
H40	23	1	23	1	1	7	98	na	1
H40	23	1	23	1	2	1	148	na	1
H40	23	1	23	1	2	2	157	na	1
H40	23	1	23	1	2	3	154	na	1
H40	23	1	23	1	2	4	161	na	1
H40	23	1	23	1	2	5	160	na	1
H40	23	1	23	1	2	6	152	na	1
H40	23	1	23	1	2	7	165	na	1
H40	23	1	23	2	1	1	11	na	1
H40	23	1	23	2	1	2	13	na	1
H40	23	1	23	2	1	3	28	na	1
H40	23	1	23	2	1	4	21	na	1
H40	23	1	23	2	1	5	23	na	1
H40	23	1	23	2	1	6	21	na	1
H40	23	1	23	2	1	7	29	na	1
H40	23	1	23	2	2	1	16	na	1
H40	23	1	23	2	2	2	4	na	1
H40	23	1	23	2	2	3	12	na	1
H40	23	1	23	2	2	4	14	na	1
H40	23	1	23	2	2	5	19	na	1
H40	23	1	23	2	2	6	22	na	1
H40	23	1	23	2	2	7	9	na	1
H40	23	1	23	3	1	1	26	na	1
H40	23	1	23	3	1	2	39	na	1
H40	23	1	23	3	1	3	37	na	1
H40	23	1	23	3	1	4	43	na	1
H40	23	1	23	3	1	5	30	na	1
H40	23	1	23	3	1	6	38	na	1
H40	23	1	23	3	1	7	46	na	1
H40	23	1	23	3	2	1	5	na	1
H40	23	1	23	3	2	2	4	na	1
H40	23	1	23	3	2	3	1	na	1
H40	23	1	23	3	2	4	7	na	1
H40	23	1	23	3	2	5	12	na	1
H40	23	1	23	3	2	6	6	na	1
H40	23	1	23	3	2	7	0	na	1
match_NC4	24	1	50	1	1	1	129	na	2
match_NC4	24	1	50	1	1	2	127	na	2
match_NC4	24	1	50	1	1	3	123	na	2
match_NC4	24	1	50	1	1	4	124	na	2
match_NC4	24	1	50	1	1	5	118	na	2
match_NC4	24	1	50	1	1	6	109	na	2
match_NC4	24	1	50	1	1	7	106	na	2
match_NC4	24	1	50	1	2	1	118	na	2
match_NC4	24	1	50	1	2	2	105	na	2
match_NC4	24	1	50	1	2	3	106	na	2
match_NC4	24	1	50	1	2	4	54	na	2
match_NC4	24	1	50	1	2	5	60	na	2
match_NC4	24	1	50	1	2	6	64	na	2
match_NC4	24	1	50	1	2	7	60	na	2
match_NC4	24	1	50	2	1	1	4	na	2
match_NC4	24	1	50	2	1	2	1	na	2
match_NC4	24	1	50	2	1	3	15	na	2
match_NC4	24	1	50	2	1	4	19	na	2
match_NC4	24	1	50	2	1	5	23	na	2
match_NC4	24	1	50	2	1	6	28	na	2
match_NC4	24	1	50	2	1	7	11	na	2
match_NC4	24	1	50	2	2	1	18	na	2
match_NC4	24	1	50	2	2	2	11	na	2
match_NC4	24	1	50	2	2	3	10	na	2
match_NC4	24	1	50	2	2	4	7	na	2
match_NC4	24	1	50	2	2	5	4	na	2
match_NC4	24	1	50	2	2	6	13	na	2
match_NC4	24	1	50	2	2	7	4	na	2
match_NC4	24	1	50	3	1	1	15	na	2
match_NC4	24	1	50	3	1	2	21	na	2
match_NC4	24	1	50	3	1	3	34	na	2
match_NC4	24	1	50	3	1	4	19	na	2
match_NC4	24	1	50	3	1	5	15	na	2
match_NC4	24	1	50	3	1	6	15	na	2
match_NC4	24	1	50	3	1	7	23	na	2
match_NC4	24	1	50	3	2	1	6	na	2
match_NC4	24	1	50	3	2	2	2	na	2
match_NC4	24	1	50	3	2	3	15	na	2
match_NC4	24	1	50	3	2	4	26	na	2
match_NC4	24	1	50	3	2	5	27	na	2
match_NC4	24	1	50	3	2	6	19	na	2
match_NC4	24	1	50	3	2	7	28	na	2
match_NC7	25	1	68	1	1	1	152	na	2
match_NC7	25	1	68	1	1	2	155	na	2
match_NC7	25	1	68	1	1	3	145	na	2
match_NC7	25	1	68	1	1	4	149	na	2
match_NC7	25	1	68	1	1	5	144	na	2
match_NC7	25	1	68	1	1	6	147	na	2
match_NC7	25	1	68	1	1	7	146	na	2
match_NC7	25	1	68	1	2	1	138	na	2
match_NC7	25	1	68	1	2	2	137	na	2
match_NC7	25	1	68	1	2	3	145	na	2
match_NC7	25	1	68	1	2	4	134	na	2
match_NC7	25	1	68	1	2	5	130	na	2
match_NC7	25	1	68	1	2	6	136	na	2
match_NC7	25	1	68	1	2	7	132	na	2
match_NC7	25	1	68	2	1	1	2	na	2
match_NC7	25	1	68	2	1	2	8	na	2
match_NC7	25	1	68	2	1	3	11	na	2
match_NC7	25	1	68	2	1	4	3	na	2
match_NC7	25	1	68	2	1	5	13	na	2
match_NC7	25	1	68	2	1	6	13	na	2
match_NC7	25	1	68	2	1	7	0	na	2
match_NC7	25	1	68	2	2	1	0	na	2
match_NC7	25	1	68	2	2	2	4	na	2
match_NC7	25	1	68	2	2	3	4	na	2
match_NC7	25	1	68	2	2	4	3	na	2
match_NC7	25	1	68	2	2	5	5	na	2
match_NC7	25	1	68	2	2	6	0	na	2
match_NC7	25	1	68	2	2	7	7	na	2
match_NC7	25	1	68	3	1	1	8	na	2
match_NC7	25	1	68	3	1	2	4	na	2
match_NC7	25	1	68	3	1	3	7	na	2
match_NC7	25	1	68	3	1	4	2	na	2
match_NC7	25	1	68	3	1	5	23	na	2
match_NC7	25	1	68	3	1	6	8	na	2
match_NC7	25	1	68	3	1	7	17	na	2
match_NC7	25	1	68	3	2	1	8	na	2
match_NC7	25	1	68	3	2	2	2	na	2
match_NC7	25	1	68	3	2	3	1	na	2
match_NC7	25	1	68	3	2	4	6	na	2
match_NC7	25	1	68	3	2	5	4	na	2
match_NC7	25	1	68	3	2	6	7	na	2
match_NC7	25	1	68	3	2	7	2	na	2
match_NC50	26	1	62	1	1	1	126	na	1
match_NC50	26	1	62	1	1	2	130	na	1
match_NC50	26	1	62	1	1	3	125	na	1
match_NC50	26	1	62	1	1	4	95	na	1
match_NC50	26	1	62	1	1	5	100	na	1
match_NC50	26	1	62	1	1	6	110	na	1
match_NC50	26	1	62	1	1	7	106	na	1
match_NC50	26	1	62	1	2	1	140	na	1
match_NC50	26	1	62	1	2	2	134	na	1
match_NC50	26	1	62	1	2	3	119	na	1
match_NC50	26	1	62	1	2	4	90	na	1
match_NC50	26	1	62	1	2	5	108	na	1
match_NC50	26	1	62	1	2	6	96	na	1
match_NC50	26	1	62	1	2	7	89	na	1
match_NC50	26	1	62	2	1	1	5	na	1
match_NC50	26	1	62	2	1	2	3	na	1
match_NC50	26	1	62	2	1	3	3	na	1
match_NC50	26	1	62	2	1	4	12	na	1
match_NC50	26	1	62	2	1	5	12	na	1
match_NC50	26	1	62	2	1	6	14	na	1
match_NC50	26	1	62	2	1	7	15	na	1
match_NC50	26	1	62	2	2	1	18	na	1
match_NC50	26	1	62	2	2	2	12	na	1
match_NC50	26	1	62	2	2	3	19	na	1
match_NC50	26	1	62	2	2	4	7	na	1
match_NC50	26	1	62	2	2	5	19	na	1
match_NC50	26	1	62	2	2	6	26	na	1
match_NC50	26	1	62	2	2	7	28	na	1
match_NC50	26	1	62	3	1	1	12	na	1
match_NC50	26	1	62	3	1	2	18	na	1
match_NC50	26	1	62	3	1	3	22	na	1
match_NC50	26	1	62	3	1	4	18	na	1
match_NC50	26	1	62	3	1	5	28	na	1
match_NC50	26	1	62	3	1	6	26	na	1
match_NC50	26	1	62	3	1	7	30	na	1
match_NC50	26	1	62	3	2	1	4	na	1
match_NC50	26	1	62	3	2	2	18	na	1
match_NC50	26	1	62	3	2	3	18	na	1
match_NC50	26	1	62	3	2	4	35	na	1
match_NC50	26	1	62	3	2	5	47	na	1
match_NC50	26	1	62	3	2	6	42	na	1
match_NC50	26	1	62	3	2	7	53	na	1
match_NC15	27	1	68	1	1	1	108	na	2
match_NC15	27	1	68	1	1	2	79	na	2
match_NC15	27	1	68	1	1	3	49	na	2
match_NC15	27	1	68	1	1	4	50	na	2
match_NC15	27	1	68	1	1	5	26	na	2
match_NC15	27	1	68	1	1	6	23	na	2
match_NC15	27	1	68	1	1	7	6	na	2
match_NC15	27	1	68	1	2	1	82	na	2
match_NC15	27	1	68	1	2	2	40	na	2
match_NC15	27	1	68	1	2	3	42	na	2
match_NC15	27	1	68	1	2	4	22	na	2
match_NC15	27	1	68	1	2	5	22	na	2
match_NC15	27	1	68	1	2	6	16	na	2
match_NC15	27	1	68	1	2	7	21	na	2
match_NC15	27	1	68	2	1	1	1	na	2
match_NC15	27	1	68	2	1	2	11	na	2
match_NC15	27	1	68	2	1	3	8	na	2
match_NC15	27	1	68	2	1	4	5	na	2
match_NC15	27	1	68	2	1	5	11	na	2
match_NC15	27	1	68	2	1	6	14	na	2
match_NC15	27	1	68	2	1	7	22	na	2
match_NC15	27	1	68	2	2	1	13	na	2
match_NC15	27	1	68	2	2	2	23	na	2
match_NC15	27	1	68	2	2	3	7	na	2
match_NC15	27	1	68	2	2	4	23	na	2
match_NC15	27	1	68	2	2	5	20	na	2
match_NC15	27	1	68	2	2	6	22	na	2
match_NC15	27	1	68	2	2	7	14	na	2
match_NC15	27	1	68	3	1	1	31	na	2
match_NC15	27	1	68	3	1	2	24	na	2
match_NC15	27	1	68	3	1	3	20	na	2
match_NC15	27	1	68	3	1	4	33	na	2
match_NC15	27	1	68	3	1	5	34	na	2
match_NC15	27	1	68	3	1	6	47	na	2
match_NC15	27	1	68	3	1	7	37	na	2
match_NC15	27	1	68	3	2	1	32	na	2
match_NC15	27	1	68	3	2	2	34	na	2
match_NC15	27	1	68	3	2	3	54	na	2
match_NC15	27	1	68	3	2	4	53	na	2
match_NC15	27	1	68	3	2	5	76	na	2
match_NC15	27	1	68	3	2	6	61	na	2
match_NC15	27	1	68	3	2	7	60	na	2
match_NC5	28	1	78	1	1	1	142	na	2
match_NC5	28	1	78	1	1	2	122	na	2
match_NC5	28	1	78	1	1	3	97	na	2
match_NC5	28	1	78	1	1	4	78	na	2
match_NC5	28	1	78	1	1	5	70	na	2
match_NC5	28	1	78	1	1	6	45	na	2
match_NC5	28	1	78	1	1	7	64	na	2
match_NC5	28	1	78	1	2	1	69	na	2
match_NC5	28	1	78	1	2	2	58	na	2
match_NC5	28	1	78	1	2	3	33	na	2
match_NC5	28	1	78	1	2	4	42	na	2
match_NC5	28	1	78	1	2	5	25	na	2
match_NC5	28	1	78	1	2	6	21	na	2
match_NC5	28	1	78	1	2	7	13	na	2
match_NC5	28	1	78	2	1	1	21	na	2
match_NC5	28	1	78	2	1	2	30	na	2
match_NC5	28	1	78	2	1	3	27	na	2
match_NC5	28	1	78	2	1	4	33	na	2
match_NC5	28	1	78	2	1	5	23	na	2
match_NC5	28	1	78	2	1	6	28	na	2
match_NC5	28	1	78	2	1	7	33	na	2
match_NC5	28	1	78	2	2	1	17	na	2
match_NC5	28	1	78	2	2	2	25	na	2
match_NC5	28	1	78	2	2	3	18	na	2
match_NC5	28	1	78	2	2	4	19	na	2
match_NC5	28	1	78	2	2	5	20	na	2
match_NC5	28	1	78	2	2	6	24	na	2
match_NC5	28	1	78	2	2	7	18	na	2
match_NC5	28	1	78	3	1	1	34	na	2
match_NC5	28	1	78	3	1	2	25	na	2
match_NC5	28	1	78	3	1	3	19	na	2
match_NC5	28	1	78	3	1	4	14	na	2
match_NC5	28	1	78	3	1	5	17	na	2
match_NC5	28	1	78	3	1	6	30	na	2
match_NC5	28	1	78	3	1	7	17	na	2
match_NC5	28	1	78	3	2	1	4	na	2
match_NC5	28	1	78	3	2	2	13	na	2
match_NC5	28	1	78	3	2	3	10	na	2
match_NC5	28	1	78	3	2	4	23	na	2
match_NC5	28	1	78	3	2	5	12	na	2
match_NC5	28	1	78	3	2	6	41	na	2
match_NC5	28	1	78	3	2	7	40	na	2
match_NC3	29	1	66	1	1	1	115	na	2
match_NC3	29	1	66	1	1	2	129	na	2
match_NC3	29	1	66	1	1	3	147	na	2
match_NC3	29	1	66	1	1	4	151	na	2
match_NC3	29	1	66	1	1	5	137	na	2
match_NC3	29	1	66	1	1	6	123	na	2
match_NC3	29	1	66	1	1	7	125	na	2
match_NC3	29	1	66	1	2	1	75	na	2
match_NC3	29	1	66	1	2	2	51	na	2
match_NC3	29	1	66	1	2	3	46	na	2
match_NC3	29	1	66	1	2	4	46	na	2
match_NC3	29	1	66	1	2	5	59	na	2
match_NC3	29	1	66	1	2	6	53	na	2
match_NC3	29	1	66	1	2	7	47	na	2
match_NC3	29	1	66	2	1	1	17	na	2
match_NC3	29	1	66	2	1	2	8	na	2
match_NC3	29	1	66	2	1	3	14	na	2
match_NC3	29	1	66	2	1	4	9	na	2
match_NC3	29	1	66	2	1	5	7	na	2
match_NC3	29	1	66	2	1	6	4	na	2
match_NC3	29	1	66	2	1	7	7	na	2
match_NC3	29	1	66	2	2	1	22	na	2
match_NC3	29	1	66	2	2	2	35	na	2
match_NC3	29	1	66	2	2	3	37	na	2
match_NC3	29	1	66	2	2	4	38	na	2
match_NC3	29	1	66	2	2	5	38	na	2
match_NC3	29	1	66	2	2	6	29	na	2
match_NC3	29	1	66	2	2	7	32	na	2
match_NC3	29	1	66	3	1	1	9	na	2
match_NC3	29	1	66	3	1	2	2	na	2
match_NC3	29	1	66	3	1	3	11	na	2
match_NC3	29	1	66	3	1	4	28	na	2
match_NC3	29	1	66	3	1	5	18	na	2
match_NC3	29	1	66	3	1	6	22	na	2
match_NC3	29	1	66	3	1	7	0	na	2
match_NC3	29	1	66	3	2	1	0	na	2
match_NC3	29	1	66	3	2	2	15	na	2
match_NC3	29	1	66	3	2	3	14	na	2
match_NC3	29	1	66	3	2	4	7	na	2
match_NC3	29	1	66	3	2	5	3	na	2
match_NC3	29	1	66	3	2	6	6	na	2
match_NC3	29	1	66	3	2	7	15	na	2
