# Supplementary material for: Where is my arm? Investigating the link between complex regional pain syndrome and poor localisation of the affected limb
Source: PeerJ. 2021 Aug 20;9:e11882. doi: 10.7717/peerj.11882 (PMC8381877; doi:10.7717/peerj.11882)
Supplement: Supplemental Information 4 [file peerj-09-11882-s004.csv]

participants	ID	GROUP	CONDITION	SWELLING	PAIN	ERROR	Depression	Anxiety	Stress	Catastrophisation	Body Perception	duration
H12	1	healthy	incongruent	0.02	na	143	8	10	6	13	na	na
H12	1	healthy	incongruent	0.02	na	155	8	10	6	13	na	na
H12	1	healthy	incongruent	0.02	na	131	8	10	6	13	na	na
H12	1	healthy	incongruent	0.02	na	121	8	10	6	13	na	na
H12	1	healthy	incongruent	0.02	na	122	8	10	6	13	na	na
H12	1	healthy	incongruent	0.02	na	96	8	10	6	13	na	na
H12	1	healthy	incongruent	0.02	na	103	8	10	6	13	na	na
H12	1	healthy	incongruent	-0.02	na	130	8	10	6	13	na	na
H12	1	healthy	incongruent	-0.02	na	110	8	10	6	13	na	na
H12	1	healthy	incongruent	-0.02	na	128	8	10	6	13	na	na
H12	1	healthy	incongruent	-0.02	na	80	8	10	6	13	na	na
H12	1	healthy	incongruent	-0.02	na	61	8	10	6	13	na	na
H12	1	healthy	incongruent	-0.02	na	53	8	10	6	13	na	na
H12	1	healthy	incongruent	-0.02	na	54	8	10	6	13	na	na
H12	1	healthy	hidden	0.04	na	2	8	10	6	13	na	na
H12	1	healthy	hidden	0.04	na	12	8	10	6	13	na	na
H12	1	healthy	hidden	0.04	na	25	8	10	6	13	na	na
H12	1	healthy	hidden	0.04	na	23	8	10	6	13	na	na
H12	1	healthy	hidden	0.04	na	12	8	10	6	13	na	na
H12	1	healthy	hidden	0.04	na	1	8	10	6	13	na	na
H12	1	healthy	hidden	0.04	na	17	8	10	6	13	na	na
H12	1	healthy	hidden	-0.09	na	15	8	10	6	13	na	na
H12	1	healthy	hidden	-0.09	na	12	8	10	6	13	na	na
H12	1	healthy	hidden	-0.09	na	12	8	10	6	13	na	na
H12	1	healthy	hidden	-0.09	na	15	8	10	6	13	na	na
H12	1	healthy	hidden	-0.09	na	14	8	10	6	13	na	na
H12	1	healthy	hidden	-0.09	na	9	8	10	6	13	na	na
H12	1	healthy	hidden	-0.09	na	18	8	10	6	13	na	na
H12	1	healthy	static	-0.08	na	4	8	10	6	13	na	na
H12	1	healthy	static	-0.08	na	0	8	10	6	13	na	na
H12	1	healthy	static	-0.08	na	3	8	10	6	13	na	na
H12	1	healthy	static	-0.08	na	7	8	10	6	13	na	na
H12	1	healthy	static	-0.08	na	2	8	10	6	13	na	na
H12	1	healthy	static	-0.08	na	1	8	10	6	13	na	na
H12	1	healthy	static	-0.08	na	2	8	10	6	13	na	na
H12	1	healthy	static	0.06	na	18	8	10	6	13	na	na
H12	1	healthy	static	0.06	na	30	8	10	6	13	na	na
H12	1	healthy	static	0.06	na	26	8	10	6	13	na	na
H12	1	healthy	static	0.06	na	17	8	10	6	13	na	na
H12	1	healthy	static	0.06	na	21	8	10	6	13	na	na
H12	1	healthy	static	0.06	na	22	8	10	6	13	na	na
H12	1	healthy	static	0.06	na	29	8	10	6	13	na	na
H13	2	healthy	incongruent	-0.07	na	104	10	8	2	5	na	na
H13	2	healthy	incongruent	-0.07	na	72	10	8	2	5	na	na
H13	2	healthy	incongruent	-0.07	na	74	10	8	2	5	na	na
H13	2	healthy	incongruent	-0.07	na	70	10	8	2	5	na	na
H13	2	healthy	incongruent	-0.07	na	59	10	8	2	5	na	na
H13	2	healthy	incongruent	-0.07	na	85	10	8	2	5	na	na
H13	2	healthy	incongruent	-0.07	na	50	10	8	2	5	na	na
H13	2	healthy	incongruent	-0.02	na	50	10	8	2	5	na	na
H13	2	healthy	incongruent	-0.02	na	28	10	8	2	5	na	na
H13	2	healthy	incongruent	-0.02	na	5	10	8	2	5	na	na
H13	2	healthy	incongruent	-0.02	na	27	10	8	2	5	na	na
H13	2	healthy	incongruent	-0.02	na	21	10	8	2	5	na	na
H13	2	healthy	incongruent	-0.02	na	23	10	8	2	5	na	na
H13	2	healthy	incongruent	-0.02	na	34	10	8	2	5	na	na
H13	2	healthy	hidden	0.02	na	17	10	8	2	5	na	na
H13	2	healthy	hidden	0.02	na	30	10	8	2	5	na	na
H13	2	healthy	hidden	0.02	na	27	10	8	2	5	na	na
H13	2	healthy	hidden	0.02	na	30	10	8	2	5	na	na
H13	2	healthy	hidden	0.02	na	31	10	8	2	5	na	na
H13	2	healthy	hidden	0.02	na	33	10	8	2	5	na	na
H13	2	healthy	hidden	0.02	na	34	10	8	2	5	na	na
H13	2	healthy	hidden	-0.03	na	60	10	8	2	5	na	na
H13	2	healthy	hidden	-0.03	na	79	10	8	2	5	na	na
H13	2	healthy	hidden	-0.03	na	73	10	8	2	5	na	na
H13	2	healthy	hidden	-0.03	na	66	10	8	2	5	na	na
H13	2	healthy	hidden	-0.03	na	89	10	8	2	5	na	na
H13	2	healthy	hidden	-0.03	na	90	10	8	2	5	na	na
H13	2	healthy	hidden	-0.03	na	105	10	8	2	5	na	na
H13	2	healthy	static	0.05	na	28	10	8	2	5	na	na
H13	2	healthy	static	0.05	na	14	10	8	2	5	na	na
H13	2	healthy	static	0.05	na	23	10	8	2	5	na	na
H13	2	healthy	static	0.05	na	36	10	8	2	5	na	na
H13	2	healthy	static	0.05	na	36	10	8	2	5	na	na
H13	2	healthy	static	0.05	na	16	10	8	2	5	na	na
H13	2	healthy	static	0.05	na	16	10	8	2	5	na	na
H13	2	healthy	static	0.03	na	27	10	8	2	5	na	na
H13	2	healthy	static	0.03	na	34	10	8	2	5	na	na
H13	2	healthy	static	0.03	na	37	10	8	2	5	na	na
H13	2	healthy	static	0.03	na	33	10	8	2	5	na	na
H13	2	healthy	static	0.03	na	33	10	8	2	5	na	na
H13	2	healthy	static	0.03	na	44	10	8	2	5	na	na
H13	2	healthy	static	0.03	na	44	10	8	2	5	na	na
H16	3	healthy	incongruent	0.16	na	129	16	26	10	7	na	na
H16	3	healthy	incongruent	0.16	na	126	16	26	10	7	na	na
H16	3	healthy	incongruent	0.16	na	126	16	26	10	7	na	na
H16	3	healthy	incongruent	0.16	na	110	16	26	10	7	na	na
H16	3	healthy	incongruent	0.16	na	111	16	26	10	7	na	na
H16	3	healthy	incongruent	0.16	na	96	16	26	10	7	na	na
H16	3	healthy	incongruent	0.16	na	80	16	26	10	7	na	na
H16	3	healthy	incongruent	0.07	na	85	16	26	10	7	na	na
H16	3	healthy	incongruent	0.07	na	69	16	26	10	7	na	na
H16	3	healthy	incongruent	0.07	na	70	16	26	10	7	na	na
H16	3	healthy	incongruent	0.07	na	39	16	26	10	7	na	na
H16	3	healthy	incongruent	0.07	na	27	16	26	10	7	na	na
H16	3	healthy	incongruent	0.07	na	23	16	26	10	7	na	na
H16	3	healthy	incongruent	0.07	na	14	16	26	10	7	na	na
H16	3	healthy	hidden	0.14	na	6	16	26	10	7	na	na
H16	3	healthy	hidden	0.14	na	11	16	26	10	7	na	na
H16	3	healthy	hidden	0.14	na	3	16	26	10	7	na	na
H16	3	healthy	hidden	0.14	na	2	16	26	10	7	na	na
H16	3	healthy	hidden	0.14	na	0	16	26	10	7	na	na
H16	3	healthy	hidden	0.14	na	2	16	26	10	7	na	na
H16	3	healthy	hidden	0.14	na	17	16	26	10	7	na	na
H16	3	healthy	hidden	0.09	na	30	16	26	10	7	na	na
H16	3	healthy	hidden	0.09	na	44	16	26	10	7	na	na
H16	3	healthy	hidden	0.09	na	60	16	26	10	7	na	na
H16	3	healthy	hidden	0.09	na	62	16	26	10	7	na	na
H16	3	healthy	hidden	0.09	na	68	16	26	10	7	na	na
H16	3	healthy	hidden	0.09	na	69	16	26	10	7	na	na
H16	3	healthy	hidden	0.09	na	68	16	26	10	7	na	na
H16	3	healthy	static	0.08	na	5	16	26	10	7	na	na
H16	3	healthy	static	0.08	na	31	16	26	10	7	na	na
H16	3	healthy	static	0.08	na	33	16	26	10	7	na	na
H16	3	healthy	static	0.08	na	38	16	26	10	7	na	na
H16	3	healthy	static	0.08	na	39	16	26	10	7	na	na
H16	3	healthy	static	0.08	na	34	16	26	10	7	na	na
H16	3	healthy	static	0.08	na	44	16	26	10	7	na	na
H16	3	healthy	static	0.06	na	9	16	26	10	7	na	na
H16	3	healthy	static	0.06	na	17	16	26	10	7	na	na
H16	3	healthy	static	0.06	na	18	16	26	10	7	na	na
H16	3	healthy	static	0.06	na	12	16	26	10	7	na	na
H16	3	healthy	static	0.06	na	7	16	26	10	7	na	na
H16	3	healthy	static	0.06	na	19	16	26	10	7	na	na
H16	3	healthy	static	0.06	na	17	16	26	10	7	na	na
H17	4	healthy	incongruent	-0.08	na	145	12	14	10	6	na	na
H17	4	healthy	incongruent	-0.08	na	136	12	14	10	6	na	na
H17	4	healthy	incongruent	-0.08	na	132	12	14	10	6	na	na
H17	4	healthy	incongruent	-0.08	na	125	12	14	10	6	na	na
H17	4	healthy	incongruent	-0.08	na	136	12	14	10	6	na	na
H17	4	healthy	incongruent	-0.08	na	136	12	14	10	6	na	na
H17	4	healthy	incongruent	-0.08	na	125	12	14	10	6	na	na
H17	4	healthy	incongruent	-0.13	na	111	12	14	10	6	na	na
H17	4	healthy	incongruent	-0.13	na	81	12	14	10	6	na	na
H17	4	healthy	incongruent	-0.13	na	63	12	14	10	6	na	na
H17	4	healthy	incongruent	-0.13	na	53	12	14	10	6	na	na
H17	4	healthy	incongruent	-0.13	na	52	12	14	10	6	na	na
H17	4	healthy	incongruent	-0.13	na	58	12	14	10	6	na	na
H17	4	healthy	incongruent	-0.13	na	46	12	14	10	6	na	na
H17	4	healthy	hidden	-0.17	na	12	12	14	10	6	na	na
H17	4	healthy	hidden	-0.17	na	19	12	14	10	6	na	na
H17	4	healthy	hidden	-0.17	na	13	12	14	10	6	na	na
H17	4	healthy	hidden	-0.17	na	5	12	14	10	6	na	na
H17	4	healthy	hidden	-0.17	na	20	12	14	10	6	na	na
H17	4	healthy	hidden	-0.17	na	22	12	14	10	6	na	na
H17	4	healthy	hidden	-0.17	na	24	12	14	10	6	na	na
H17	4	healthy	hidden	-0.27	na	6	12	14	10	6	na	na
H17	4	healthy	hidden	-0.27	na	15	12	14	10	6	na	na
H17	4	healthy	hidden	-0.27	na	18	12	14	10	6	na	na
H17	4	healthy	hidden	-0.27	na	31	12	14	10	6	na	na
H17	4	healthy	hidden	-0.27	na	29	12	14	10	6	na	na
H17	4	healthy	hidden	-0.27	na	33	12	14	10	6	na	na
H17	4	healthy	hidden	-0.27	na	38	12	14	10	6	na	na
H17	4	healthy	static	-0.1	na	5	12	14	10	6	na	na
H17	4	healthy	static	-0.1	na	4	12	14	10	6	na	na
H17	4	healthy	static	-0.1	na	14	12	14	10	6	na	na
H17	4	healthy	static	-0.1	na	6	12	14	10	6	na	na
H17	4	healthy	static	-0.1	na	4	12	14	10	6	na	na
H17	4	healthy	static	-0.1	na	6	12	14	10	6	na	na
H17	4	healthy	static	-0.1	na	0	12	14	10	6	na	na
H17	4	healthy	static	-0.12	na	8	12	14	10	6	na	na
H17	4	healthy	static	-0.12	na	19	12	14	10	6	na	na
H17	4	healthy	static	-0.12	na	27	12	14	10	6	na	na
H17	4	healthy	static	-0.12	na	28	12	14	10	6	na	na
H17	4	healthy	static	-0.12	na	22	12	14	10	6	na	na
H17	4	healthy	static	-0.12	na	31	12	14	10	6	na	na
H17	4	healthy	static	-0.12	na	29	12	14	10	6	na	na
H18	5	healthy	incongruent	0.13	na	138	10	28	18	20	na	na
H18	5	healthy	incongruent	0.13	na	152	10	28	18	20	na	na
H18	5	healthy	incongruent	0.13	na	140	10	28	18	20	na	na
H18	5	healthy	incongruent	0.13	na	129	10	28	18	20	na	na
H18	5	healthy	incongruent	0.13	na	120	10	28	18	20	na	na
H18	5	healthy	incongruent	0.13	na	122	10	28	18	20	na	na
H18	5	healthy	incongruent	0.13	na	123	10	28	18	20	na	na
H18	5	healthy	incongruent	0.18	na	134	10	28	18	20	na	na
H18	5	healthy	incongruent	0.18	na	119	10	28	18	20	na	na
H18	5	healthy	incongruent	0.18	na	119	10	28	18	20	na	na
H18	5	healthy	incongruent	0.18	na	107	10	28	18	20	na	na
H18	5	healthy	incongruent	0.18	na	123	10	28	18	20	na	na
H18	5	healthy	incongruent	0.18	na	116	10	28	18	20	na	na
H18	5	healthy	incongruent	0.18	na	130	10	28	18	20	na	na
H18	5	healthy	hidden	0.22	na	16	10	28	18	20	na	na
H18	5	healthy	hidden	0.22	na	24	10	28	18	20	na	na
H18	5	healthy	hidden	0.22	na	25	10	28	18	20	na	na
H18	5	healthy	hidden	0.22	na	31	10	28	18	20	na	na
H18	5	healthy	hidden	0.22	na	25	10	28	18	20	na	na
H18	5	healthy	hidden	0.22	na	43	10	28	18	20	na	na
H18	5	healthy	hidden	0.22	na	56	10	28	18	20	na	na
H18	5	healthy	hidden	0.2	na	8	10	28	18	20	na	na
H18	5	healthy	hidden	0.2	na	19	10	28	18	20	na	na
H18	5	healthy	hidden	0.2	na	25	10	28	18	20	na	na
H18	5	healthy	hidden	0.2	na	19	10	28	18	20	na	na
H18	5	healthy	hidden	0.2	na	27	10	28	18	20	na	na
H18	5	healthy	hidden	0.2	na	42	10	28	18	20	na	na
H18	5	healthy	hidden	0.2	na	41	10	28	18	20	na	na
H18	5	healthy	static	0.13	na	22	10	28	18	20	na	na
H18	5	healthy	static	0.13	na	12	10	28	18	20	na	na
H18	5	healthy	static	0.13	na	14	10	28	18	20	na	na
H18	5	healthy	static	0.13	na	27	10	28	18	20	na	na
H18	5	healthy	static	0.13	na	12	10	28	18	20	na	na
H18	5	healthy	static	0.13	na	25	10	28	18	20	na	na
H18	5	healthy	static	0.13	na	9	10	28	18	20	na	na
H18	5	healthy	static	0.27	na	8	10	28	18	20	na	na
H18	5	healthy	static	0.27	na	11	10	28	18	20	na	na
H18	5	healthy	static	0.27	na	32	10	28	18	20	na	na
H18	5	healthy	static	0.27	na	24	10	28	18	20	na	na
H18	5	healthy	static	0.27	na	36	10	28	18	20	na	na
H18	5	healthy	static	0.27	na	43	10	28	18	20	na	na
H18	5	healthy	static	0.27	na	47	10	28	18	20	na	na
H19	6	healthy	incongruent	0.29	na	142	2	0	2	5	na	na
H19	6	healthy	incongruent	0.29	na	135	2	0	2	5	na	na
H19	6	healthy	incongruent	0.29	na	135	2	0	2	5	na	na
H19	6	healthy	incongruent	0.29	na	125	2	0	2	5	na	na
H19	6	healthy	incongruent	0.29	na	137	2	0	2	5	na	na
H19	6	healthy	incongruent	0.29	na	144	2	0	2	5	na	na
H19	6	healthy	incongruent	0.29	na	140	2	0	2	5	na	na
H19	6	healthy	incongruent	0.29	na	144	2	0	2	5	na	na
H19	6	healthy	incongruent	0.29	na	130	2	0	2	5	na	na
H19	6	healthy	incongruent	0.29	na	135	2	0	2	5	na	na
H19	6	healthy	incongruent	0.29	na	127	2	0	2	5	na	na
H19	6	healthy	incongruent	0.29	na	141	2	0	2	5	na	na
H19	6	healthy	incongruent	0.29	na	131	2	0	2	5	na	na
H19	6	healthy	incongruent	0.29	na	127	2	0	2	5	na	na
H19	6	healthy	hidden	0.19	na	10	2	0	2	5	na	na
H19	6	healthy	hidden	0.19	na	9	2	0	2	5	na	na
H19	6	healthy	hidden	0.19	na	13	2	0	2	5	na	na
H19	6	healthy	hidden	0.19	na	10	2	0	2	5	na	na
H19	6	healthy	hidden	0.19	na	1	2	0	2	5	na	na
H19	6	healthy	hidden	0.19	na	16	2	0	2	5	na	na
H19	6	healthy	hidden	0.19	na	14	2	0	2	5	na	na
H19	6	healthy	hidden	0.18	na	18	2	0	2	5	na	na
H19	6	healthy	hidden	0.18	na	8	2	0	2	5	na	na
H19	6	healthy	hidden	0.18	na	23	2	0	2	5	na	na
H19	6	healthy	hidden	0.18	na	19	2	0	2	5	na	na
H19	6	healthy	hidden	0.18	na	26	2	0	2	5	na	na
H19	6	healthy	hidden	0.18	na	32	2	0	2	5	na	na
H19	6	healthy	hidden	0.18	na	29	2	0	2	5	na	na
H19	6	healthy	static	0.24	na	2	2	0	2	5	na	na
H19	6	healthy	static	0.24	na	8	2	0	2	5	na	na
H19	6	healthy	static	0.24	na	6	2	0	2	5	na	na
H19	6	healthy	static	0.24	na	12	2	0	2	5	na	na
H19	6	healthy	static	0.24	na	14	2	0	2	5	na	na
H19	6	healthy	static	0.24	na	8	2	0	2	5	na	na
H19	6	healthy	static	0.24	na	12	2	0	2	5	na	na
H19	6	healthy	static	0.13	na	17	2	0	2	5	na	na
H19	6	healthy	static	0.13	na	22	2	0	2	5	na	na
H19	6	healthy	static	0.13	na	27	2	0	2	5	na	na
H19	6	healthy	static	0.13	na	27	2	0	2	5	na	na
H19	6	healthy	static	0.13	na	28	2	0	2	5	na	na
H19	6	healthy	static	0.13	na	26	2	0	2	5	na	na
H19	6	healthy	static	0.13	na	26	2	0	2	5	na	na
H20	7	healthy	incongruent	-0.08	na	130	0	12	12	13	na	na
H20	7	healthy	incongruent	-0.08	na	116	0	12	12	13	na	na
H20	7	healthy	incongruent	-0.08	na	97	0	12	12	13	na	na
H20	7	healthy	incongruent	-0.08	na	109	0	12	12	13	na	na
H20	7	healthy	incongruent	-0.08	na	100	0	12	12	13	na	na
H20	7	healthy	incongruent	-0.08	na	87	0	12	12	13	na	na
H20	7	healthy	incongruent	-0.08	na	102	0	12	12	13	na	na
H20	7	healthy	incongruent	0.02	na	113	0	12	12	13	na	na
H20	7	healthy	incongruent	0.02	na	106	0	12	12	13	na	na
H20	7	healthy	incongruent	0.02	na	100	0	12	12	13	na	na
H20	7	healthy	incongruent	0.02	na	79	0	12	12	13	na	na
H20	7	healthy	incongruent	0.02	na	80	0	12	12	13	na	na
H20	7	healthy	incongruent	0.02	na	69	0	12	12	13	na	na
H20	7	healthy	incongruent	0.02	na	64	0	12	12	13	na	na
H20	7	healthy	hidden	-0.07	na	10	0	12	12	13	na	na
H20	7	healthy	hidden	-0.07	na	3	0	12	12	13	na	na
H20	7	healthy	hidden	-0.07	na	8	0	12	12	13	na	na
H20	7	healthy	hidden	-0.07	na	5	0	12	12	13	na	na
H20	7	healthy	hidden	-0.07	na	1	0	12	12	13	na	na
H20	7	healthy	hidden	-0.07	na	27	0	12	12	13	na	na
H20	7	healthy	hidden	-0.07	na	21	0	12	12	13	na	na
H20	7	healthy	hidden	0.05	na	31	0	12	12	13	na	na
H20	7	healthy	hidden	0.05	na	32	0	12	12	13	na	na
H20	7	healthy	hidden	0.05	na	48	0	12	12	13	na	na
H20	7	healthy	hidden	0.05	na	26	0	12	12	13	na	na
H20	7	healthy	hidden	0.05	na	46	0	12	12	13	na	na
H20	7	healthy	hidden	0.05	na	70	0	12	12	13	na	na
H20	7	healthy	hidden	0.05	na	63	0	12	12	13	na	na
H20	7	healthy	static	-0.05	na	30	0	12	12	13	na	na
H20	7	healthy	static	-0.05	na	55	0	12	12	13	na	na
H20	7	healthy	static	-0.05	na	75	0	12	12	13	na	na
H20	7	healthy	static	-0.05	na	51	0	12	12	13	na	na
H20	7	healthy	static	-0.05	na	49	0	12	12	13	na	na
H20	7	healthy	static	-0.05	na	48	0	12	12	13	na	na
H20	7	healthy	static	-0.05	na	43	0	12	12	13	na	na
H20	7	healthy	static	0	na	22	0	12	12	13	na	na
H20	7	healthy	static	0	na	20	0	12	12	13	na	na
H20	7	healthy	static	0	na	31	0	12	12	13	na	na
H20	7	healthy	static	0	na	23	0	12	12	13	na	na
H20	7	healthy	static	0	na	4	0	12	12	13	na	na
H20	7	healthy	static	0	na	7	0	12	12	13	na	na
H20	7	healthy	static	0	na	4	0	12	12	13	na	na
H21	8	healthy	incongruent	0.13	na	106	12	10	6	5	na	na
H21	8	healthy	incongruent	0.13	na	80	12	10	6	5	na	na
H21	8	healthy	incongruent	0.13	na	84	12	10	6	5	na	na
H21	8	healthy	incongruent	0.13	na	64	12	10	6	5	na	na
H21	8	healthy	incongruent	0.13	na	52	12	10	6	5	na	na
H21	8	healthy	incongruent	0.13	na	62	12	10	6	5	na	na
H21	8	healthy	incongruent	0.13	na	62	12	10	6	5	na	na
H21	8	healthy	incongruent	0.15	na	131	12	10	6	5	na	na
H21	8	healthy	incongruent	0.15	na	111	12	10	6	5	na	na
H21	8	healthy	incongruent	0.15	na	112	12	10	6	5	na	na
H21	8	healthy	incongruent	0.15	na	105	12	10	6	5	na	na
H21	8	healthy	incongruent	0.15	na	107	12	10	6	5	na	na
H21	8	healthy	incongruent	0.15	na	113	12	10	6	5	na	na
H21	8	healthy	incongruent	0.15	na	111	12	10	6	5	na	na
H21	8	healthy	hidden	0.12	na	21	12	10	6	5	na	na
H21	8	healthy	hidden	0.12	na	13	12	10	6	5	na	na
H21	8	healthy	hidden	0.12	na	9	12	10	6	5	na	na
H21	8	healthy	hidden	0.12	na	1	12	10	6	5	na	na
H21	8	healthy	hidden	0.12	na	1	12	10	6	5	na	na
H21	8	healthy	hidden	0.12	na	4	12	10	6	5	na	na
H21	8	healthy	hidden	0.12	na	26	12	10	6	5	na	na
H21	8	healthy	hidden	0.12	na	15	12	10	6	5	na	na
H21	8	healthy	hidden	0.12	na	0	12	10	6	5	na	na
H21	8	healthy	hidden	0.12	na	0	12	10	6	5	na	na
H21	8	healthy	hidden	0.12	na	3	12	10	6	5	na	na
H21	8	healthy	hidden	0.12	na	6	12	10	6	5	na	na
H21	8	healthy	hidden	0.12	na	11	12	10	6	5	na	na
H21	8	healthy	hidden	0.12	na	7	12	10	6	5	na	na
H21	8	healthy	static	0.12	na	36	12	10	6	5	na	na
H21	8	healthy	static	0.12	na	30	12	10	6	5	na	na
H21	8	healthy	static	0.12	na	30	12	10	6	5	na	na
H21	8	healthy	static	0.12	na	35	12	10	6	5	na	na
H21	8	healthy	static	0.12	na	20	12	10	6	5	na	na
H21	8	healthy	static	0.12	na	24	12	10	6	5	na	na
H21	8	healthy	static	0.12	na	29	12	10	6	5	na	na
H21	8	healthy	static	0.1	na	18	12	10	6	5	na	na
H21	8	healthy	static	0.1	na	41	12	10	6	5	na	na
H21	8	healthy	static	0.1	na	49	12	10	6	5	na	na
H21	8	healthy	static	0.1	na	65	12	10	6	5	na	na
H21	8	healthy	static	0.1	na	66	12	10	6	5	na	na
H21	8	healthy	static	0.1	na	75	12	10	6	5	na	na
H21	8	healthy	static	0.1	na	71	12	10	6	5	na	na
H23	9	healthy	incongruent	0.1	na	125	0	2	2	6	na	na
H23	9	healthy	incongruent	0.1	na	113	0	2	2	6	na	na
H23	9	healthy	incongruent	0.1	na	107	0	2	2	6	na	na
H23	9	healthy	incongruent	0.1	na	112	0	2	2	6	na	na
H23	9	healthy	incongruent	0.1	na	110	0	2	2	6	na	na
H23	9	healthy	incongruent	0.1	na	122	0	2	2	6	na	na
H23	9	healthy	incongruent	0.1	na	115	0	2	2	6	na	na
H23	9	healthy	incongruent	0.08	na	143	0	2	2	6	na	na
H23	9	healthy	incongruent	0.08	na	138	0	2	2	6	na	na
H23	9	healthy	incongruent	0.08	na	140	0	2	2	6	na	na
H23	9	healthy	incongruent	0.08	na	138	0	2	2	6	na	na
H23	9	healthy	incongruent	0.08	na	126	0	2	2	6	na	na
H23	9	healthy	incongruent	0.08	na	124	0	2	2	6	na	na
H23	9	healthy	incongruent	0.08	na	136	0	2	2	6	na	na
H23	9	healthy	hidden	0.07	na	9	0	2	2	6	na	na
H23	9	healthy	hidden	0.07	na	5	0	2	2	6	na	na
H23	9	healthy	hidden	0.07	na	2	0	2	2	6	na	na
H23	9	healthy	hidden	0.07	na	2	0	2	2	6	na	na
H23	9	healthy	hidden	0.07	na	11	0	2	2	6	na	na
H23	9	healthy	hidden	0.07	na	13	0	2	2	6	na	na
H23	9	healthy	hidden	0.07	na	28	0	2	2	6	na	na
H23	9	healthy	hidden	0.05	na	21	0	2	2	6	na	na
H23	9	healthy	hidden	0.05	na	22	0	2	2	6	na	na
H23	9	healthy	hidden	0.05	na	38	0	2	2	6	na	na
H23	9	healthy	hidden	0.05	na	28	0	2	2	6	na	na
H23	9	healthy	hidden	0.05	na	37	0	2	2	6	na	na
H23	9	healthy	hidden	0.05	na	30	0	2	2	6	na	na
H23	9	healthy	hidden	0.05	na	25	0	2	2	6	na	na
H23	9	healthy	static	0.05	na	1	0	2	2	6	na	na
H23	9	healthy	static	0.05	na	4	0	2	2	6	na	na
H23	9	healthy	static	0.05	na	5	0	2	2	6	na	na
H23	9	healthy	static	0.05	na	6	0	2	2	6	na	na
H23	9	healthy	static	0.05	na	7	0	2	2	6	na	na
H23	9	healthy	static	0.05	na	6	0	2	2	6	na	na
H23	9	healthy	static	0.05	na	0	0	2	2	6	na	na
H23	9	healthy	static	0.08	na	1	0	2	2	6	na	na
H23	9	healthy	static	0.08	na	0	0	2	2	6	na	na
H23	9	healthy	static	0.08	na	7	0	2	2	6	na	na
H23	9	healthy	static	0.08	na	5	0	2	2	6	na	na
H23	9	healthy	static	0.08	na	11	0	2	2	6	na	na
H23	9	healthy	static	0.08	na	3	0	2	2	6	na	na
H23	9	healthy	static	0.08	na	11	0	2	2	6	na	na
H25	10	healthy	incongruent	0	na	145	2	4	2	11	na	na
H25	10	healthy	incongruent	0	na	145	2	4	2	11	na	na
H25	10	healthy	incongruent	0	na	158	2	4	2	11	na	na
H25	10	healthy	incongruent	0	na	157	2	4	2	11	na	na
H25	10	healthy	incongruent	0	na	146	2	4	2	11	na	na
H25	10	healthy	incongruent	0	na	152	2	4	2	11	na	na
H25	10	healthy	incongruent	0	na	138	2	4	2	11	na	na
H25	10	healthy	incongruent	0.08	na	159	2	4	2	11	na	na
H25	10	healthy	incongruent	0.08	na	155	2	4	2	11	na	na
H25	10	healthy	incongruent	0.08	na	150	2	4	2	11	na	na
H25	10	healthy	incongruent	0.08	na	149	2	4	2	11	na	na
H25	10	healthy	incongruent	0.08	na	139	2	4	2	11	na	na
H25	10	healthy	incongruent	0.08	na	121	2	4	2	11	na	na
H25	10	healthy	incongruent	0.08	na	120	2	4	2	11	na	na
H25	10	healthy	hidden	0.01	na	35	2	4	2	11	na	na
H25	10	healthy	hidden	0.01	na	55	2	4	2	11	na	na
H25	10	healthy	hidden	0.01	na	63	2	4	2	11	na	na
H25	10	healthy	hidden	0.01	na	70	2	4	2	11	na	na
H25	10	healthy	hidden	0.01	na	75	2	4	2	11	na	na
H25	10	healthy	hidden	0.01	na	80	2	4	2	11	na	na
H25	10	healthy	hidden	0.01	na	76	2	4	2	11	na	na
H25	10	healthy	hidden	0.03	na	3	2	4	2	11	na	na
H25	10	healthy	hidden	0.03	na	9	2	4	2	11	na	na
H25	10	healthy	hidden	0.03	na	23	2	4	2	11	na	na
H25	10	healthy	hidden	0.03	na	24	2	4	2	11	na	na
H25	10	healthy	hidden	0.03	na	32	2	4	2	11	na	na
H25	10	healthy	hidden	0.03	na	25	2	4	2	11	na	na
H25	10	healthy	hidden	0.03	na	23	2	4	2	11	na	na
H25	10	healthy	static	-0.03	na	12	2	4	2	11	na	na
H25	10	healthy	static	-0.03	na	5	2	4	2	11	na	na
H25	10	healthy	static	-0.03	na	2	2	4	2	11	na	na
H25	10	healthy	static	-0.03	na	1	2	4	2	11	na	na
H25	10	healthy	static	-0.03	na	23	2	4	2	11	na	na
H25	10	healthy	static	-0.03	na	1	2	4	2	11	na	na
H25	10	healthy	static	-0.03	na	0	2	4	2	11	na	na
H25	10	healthy	static	0.05	na	11	2	4	2	11	na	na
H25	10	healthy	static	0.05	na	7	2	4	2	11	na	na
H25	10	healthy	static	0.05	na	16	2	4	2	11	na	na
H25	10	healthy	static	0.05	na	28	2	4	2	11	na	na
H25	10	healthy	static	0.05	na	30	2	4	2	11	na	na
H25	10	healthy	static	0.05	na	52	2	4	2	11	na	na
H25	10	healthy	static	0.05	na	61	2	4	2	11	na	na
H27	11	healthy	incongruent	0.1	na	147	0	0	0	0	na	na
H27	11	healthy	incongruent	0.1	na	115	0	0	0	0	na	na
H27	11	healthy	incongruent	0.1	na	95	0	0	0	0	na	na
H27	11	healthy	incongruent	0.1	na	77	0	0	0	0	na	na
H27	11	healthy	incongruent	0.1	na	71	0	0	0	0	na	na
H27	11	healthy	incongruent	0.1	na	63	0	0	0	0	na	na
H27	11	healthy	incongruent	0.1	na	61	0	0	0	0	na	na
H27	11	healthy	incongruent	0.07	na	112	0	0	0	0	na	na
H27	11	healthy	incongruent	0.07	na	108	0	0	0	0	na	na
H27	11	healthy	incongruent	0.07	na	84	0	0	0	0	na	na
H27	11	healthy	incongruent	0.07	na	76	0	0	0	0	na	na
H27	11	healthy	incongruent	0.07	na	70	0	0	0	0	na	na
H27	11	healthy	incongruent	0.07	na	62	0	0	0	0	na	na
H27	11	healthy	incongruent	0.07	na	63	0	0	0	0	na	na
H27	11	healthy	hidden	0.05	na	3	0	0	0	0	na	na
H27	11	healthy	hidden	0.05	na	10	0	0	0	0	na	na
H27	11	healthy	hidden	0.05	na	15	0	0	0	0	na	na
H27	11	healthy	hidden	0.05	na	25	0	0	0	0	na	na
H27	11	healthy	hidden	0.05	na	28	0	0	0	0	na	na
H27	11	healthy	hidden	0.05	na	26	0	0	0	0	na	na
H27	11	healthy	hidden	0.05	na	29	0	0	0	0	na	na
H27	11	healthy	hidden	0.07	na	15	0	0	0	0	na	na
H27	11	healthy	hidden	0.07	na	3	0	0	0	0	na	na
H27	11	healthy	hidden	0.07	na	6	0	0	0	0	na	na
H27	11	healthy	hidden	0.07	na	5	0	0	0	0	na	na
H27	11	healthy	hidden	0.07	na	2	0	0	0	0	na	na
H27	11	healthy	hidden	0.07	na	1	0	0	0	0	na	na
H27	11	healthy	hidden	0.07	na	0	0	0	0	0	na	na
H27	11	healthy	static	0.03	na	1	0	0	0	0	na	na
H27	11	healthy	static	0.03	na	7	0	0	0	0	na	na
H27	11	healthy	static	0.03	na	8	0	0	0	0	na	na
H27	11	healthy	static	0.03	na	12	0	0	0	0	na	na
H27	11	healthy	static	0.03	na	10	0	0	0	0	na	na
H27	11	healthy	static	0.03	na	11	0	0	0	0	na	na
H27	11	healthy	static	0.03	na	11	0	0	0	0	na	na
H27	11	healthy	static	0.07	na	2	0	0	0	0	na	na
H27	11	healthy	static	0.07	na	4	0	0	0	0	na	na
H27	11	healthy	static	0.07	na	10	0	0	0	0	na	na
H27	11	healthy	static	0.07	na	5	0	0	0	0	na	na
H27	11	healthy	static	0.07	na	4	0	0	0	0	na	na
H27	11	healthy	static	0.07	na	0	0	0	0	0	na	na
H27	11	healthy	static	0.07	na	7	0	0	0	0	na	na
H28	12	healthy	incongruent	-0.11	na	140	54	62	60	21	na	na
H28	12	healthy	incongruent	-0.11	na	137	54	62	60	21	na	na
H28	12	healthy	incongruent	-0.11	na	143	54	62	60	21	na	na
H28	12	healthy	incongruent	-0.11	na	138	54	62	60	21	na	na
H28	12	healthy	incongruent	-0.11	na	137	54	62	60	21	na	na
H28	12	healthy	incongruent	-0.11	na	132	54	62	60	21	na	na
H28	12	healthy	incongruent	-0.11	na	143	54	62	60	21	na	na
H28	12	healthy	incongruent	0.01	na	167	54	62	60	21	na	na
H28	12	healthy	incongruent	0.01	na	188	54	62	60	21	na	na
H28	12	healthy	incongruent	0.01	na	174	54	62	60	21	na	na
H28	12	healthy	incongruent	0.01	na	181	54	62	60	21	na	na
H28	12	healthy	incongruent	0.01	na	167	54	62	60	21	na	na
H28	12	healthy	incongruent	0.01	na	177	54	62	60	21	na	na
H28	12	healthy	incongruent	0.01	na	169	54	62	60	21	na	na
H28	12	healthy	hidden	-0.06	na	5	54	62	60	21	na	na
H28	12	healthy	hidden	-0.06	na	2	54	62	60	21	na	na
H28	12	healthy	hidden	-0.06	na	4	54	62	60	21	na	na
H28	12	healthy	hidden	-0.06	na	21	54	62	60	21	na	na
H28	12	healthy	hidden	-0.06	na	16	54	62	60	21	na	na
H28	12	healthy	hidden	-0.06	na	14	54	62	60	21	na	na
H28	12	healthy	hidden	-0.06	na	19	54	62	60	21	na	na
H28	12	healthy	hidden	-0.02	na	14	54	62	60	21	na	na
H28	12	healthy	hidden	-0.02	na	10	54	62	60	21	na	na
H28	12	healthy	hidden	-0.02	na	39	54	62	60	21	na	na
H28	12	healthy	hidden	-0.02	na	27	54	62	60	21	na	na
H28	12	healthy	hidden	-0.02	na	21	54	62	60	21	na	na
H28	12	healthy	hidden	-0.02	na	7	54	62	60	21	na	na
H28	12	healthy	hidden	-0.02	na	3	54	62	60	21	na	na
H28	12	healthy	static	-0.04	na	21	54	62	60	21	na	na
H28	12	healthy	static	-0.04	na	11	54	62	60	21	na	na
H28	12	healthy	static	-0.04	na	10	54	62	60	21	na	na
H28	12	healthy	static	-0.04	na	4	54	62	60	21	na	na
H28	12	healthy	static	-0.04	na	5	54	62	60	21	na	na
H28	12	healthy	static	-0.04	na	8	54	62	60	21	na	na
H28	12	healthy	static	-0.04	na	5	54	62	60	21	na	na
H28	12	healthy	static	-0.04	na	8	54	62	60	21	na	na
H28	12	healthy	static	-0.04	na	17	54	62	60	21	na	na
H28	12	healthy	static	-0.04	na	8	54	62	60	21	na	na
H28	12	healthy	static	-0.04	na	11	54	62	60	21	na	na
H28	12	healthy	static	-0.04	na	16	54	62	60	21	na	na
H28	12	healthy	static	-0.04	na	13	54	62	60	21	na	na
H28	12	healthy	static	-0.04	na	18	54	62	60	21	na	na
H30	13	healthy	incongruent	-0.06	na	114	8	6	2	7	na	na
H30	13	healthy	incongruent	-0.06	na	108	8	6	2	7	na	na
H30	13	healthy	incongruent	-0.06	na	98	8	6	2	7	na	na
H30	13	healthy	incongruent	-0.06	na	83	8	6	2	7	na	na
H30	13	healthy	incongruent	-0.06	na	83	8	6	2	7	na	na
H30	13	healthy	incongruent	-0.06	na	80	8	6	2	7	na	na
H30	13	healthy	incongruent	-0.06	na	80	8	6	2	7	na	na
H30	13	healthy	incongruent	-0.06	na	165	8	6	2	7	na	na
H30	13	healthy	incongruent	-0.06	na	152	8	6	2	7	na	na
H30	13	healthy	incongruent	-0.06	na	145	8	6	2	7	na	na
H30	13	healthy	incongruent	-0.06	na	162	8	6	2	7	na	na
H30	13	healthy	incongruent	-0.06	na	161	8	6	2	7	na	na
H30	13	healthy	incongruent	-0.06	na	170	8	6	2	7	na	na
H30	13	healthy	incongruent	-0.06	na	160	8	6	2	7	na	na
H30	13	healthy	hidden	0.08	na	17	8	6	2	7	na	na
H30	13	healthy	hidden	0.08	na	26	8	6	2	7	na	na
H30	13	healthy	hidden	0.08	na	32	8	6	2	7	na	na
H30	13	healthy	hidden	0.08	na	42	8	6	2	7	na	na
H30	13	healthy	hidden	0.08	na	43	8	6	2	7	na	na
H30	13	healthy	hidden	0.08	na	40	8	6	2	7	na	na
H30	13	healthy	hidden	0.08	na	53	8	6	2	7	na	na
H30	13	healthy	hidden	-0.09	na	11	8	6	2	7	na	na
H30	13	healthy	hidden	-0.09	na	15	8	6	2	7	na	na
H30	13	healthy	hidden	-0.09	na	4	8	6	2	7	na	na
H30	13	healthy	hidden	-0.09	na	10	8	6	2	7	na	na
H30	13	healthy	hidden	-0.09	na	4	8	6	2	7	na	na
H30	13	healthy	hidden	-0.09	na	4	8	6	2	7	na	na
H30	13	healthy	hidden	-0.09	na	0	8	6	2	7	na	na
H30	13	healthy	static	-0.06	na	13	8	6	2	7	na	na
H30	13	healthy	static	-0.06	na	20	8	6	2	7	na	na
H30	13	healthy	static	-0.06	na	26	8	6	2	7	na	na
H30	13	healthy	static	-0.06	na	29	8	6	2	7	na	na
H30	13	healthy	static	-0.06	na	28	8	6	2	7	na	na
H30	13	healthy	static	-0.06	na	25	8	6	2	7	na	na
H30	13	healthy	static	-0.06	na	21	8	6	2	7	na	na
H30	13	healthy	static	0.04	na	14	8	6	2	7	na	na
H30	13	healthy	static	0.04	na	15	8	6	2	7	na	na
H30	13	healthy	static	0.04	na	10	8	6	2	7	na	na
H30	13	healthy	static	0.04	na	21	8	6	2	7	na	na
H30	13	healthy	static	0.04	na	22	8	6	2	7	na	na
H30	13	healthy	static	0.04	na	4	8	6	2	7	na	na
H30	13	healthy	static	0.04	na	18	8	6	2	7	na	na
H31	14	healthy	incongruent	0.02	na	140	14	22	12	2	na	na
H31	14	healthy	incongruent	0.02	na	122	14	22	12	2	na	na
H31	14	healthy	incongruent	0.02	na	118	14	22	12	2	na	na
H31	14	healthy	incongruent	0.02	na	126	14	22	12	2	na	na
H31	14	healthy	incongruent	0.02	na	112	14	22	12	2	na	na
H31	14	healthy	incongruent	0.02	na	112	14	22	12	2	na	na
H31	14	healthy	incongruent	0.02	na	111	14	22	12	2	na	na
H31	14	healthy	incongruent	0.07	na	137	14	22	12	2	na	na
H31	14	healthy	incongruent	0.07	na	111	14	22	12	2	na	na
H31	14	healthy	incongruent	0.07	na	98	14	22	12	2	na	na
H31	14	healthy	incongruent	0.07	na	91	14	22	12	2	na	na
H31	14	healthy	incongruent	0.07	na	85	14	22	12	2	na	na
H31	14	healthy	incongruent	0.07	na	83	14	22	12	2	na	na
H31	14	healthy	incongruent	0.07	na	80	14	22	12	2	na	na
H31	14	healthy	hidden	0.23	na	1	14	22	12	2	na	na
H31	14	healthy	hidden	0.23	na	19	14	22	12	2	na	na
H31	14	healthy	hidden	0.23	na	4	14	22	12	2	na	na
H31	14	healthy	hidden	0.23	na	15	14	22	12	2	na	na
H31	14	healthy	hidden	0.23	na	14	14	22	12	2	na	na
H31	14	healthy	hidden	0.23	na	33	14	22	12	2	na	na
H31	14	healthy	hidden	0.23	na	21	14	22	12	2	na	na
H31	14	healthy	hidden	0.2	na	18	14	22	12	2	na	na
H31	14	healthy	hidden	0.2	na	35	14	22	12	2	na	na
H31	14	healthy	hidden	0.2	na	33	14	22	12	2	na	na
H31	14	healthy	hidden	0.2	na	31	14	22	12	2	na	na
H31	14	healthy	hidden	0.2	na	36	14	22	12	2	na	na
H31	14	healthy	hidden	0.2	na	42	14	22	12	2	na	na
H31	14	healthy	hidden	0.2	na	42	14	22	12	2	na	na
H31	14	healthy	static	0.2	na	7	14	22	12	2	na	na
H31	14	healthy	static	0.2	na	5	14	22	12	2	na	na
H31	14	healthy	static	0.2	na	9	14	22	12	2	na	na
H31	14	healthy	static	0.2	na	3	14	22	12	2	na	na
H31	14	healthy	static	0.2	na	12	14	22	12	2	na	na
H31	14	healthy	static	0.2	na	15	14	22	12	2	na	na
H31	14	healthy	static	0.2	na	8	14	22	12	2	na	na
H31	14	healthy	static	0.03	na	12	14	22	12	2	na	na
H31	14	healthy	static	0.03	na	2	14	22	12	2	na	na
H31	14	healthy	static	0.03	na	11	14	22	12	2	na	na
H31	14	healthy	static	0.03	na	12	14	22	12	2	na	na
H31	14	healthy	static	0.03	na	19	14	22	12	2	na	na
H31	14	healthy	static	0.03	na	22	14	22	12	2	na	na
H31	14	healthy	static	0.03	na	15	14	22	12	2	na	na
H32	15	healthy	incongruent	0.04	na	134	6	6	0	1	na	na
H32	15	healthy	incongruent	0.04	na	132	6	6	0	1	na	na
H32	15	healthy	incongruent	0.04	na	133	6	6	0	1	na	na
H32	15	healthy	incongruent	0.04	na	133	6	6	0	1	na	na
H32	15	healthy	incongruent	0.04	na	119	6	6	0	1	na	na
H32	15	healthy	incongruent	0.04	na	130	6	6	0	1	na	na
H32	15	healthy	incongruent	0.04	na	101	6	6	0	1	na	na
H32	15	healthy	incongruent	0.03	na	120	6	6	0	1	na	na
H32	15	healthy	incongruent	0.03	na	121	6	6	0	1	na	na
H32	15	healthy	incongruent	0.03	na	118	6	6	0	1	na	na
H32	15	healthy	incongruent	0.03	na	86	6	6	0	1	na	na
H32	15	healthy	incongruent	0.03	na	92	6	6	0	1	na	na
H32	15	healthy	incongruent	0.03	na	109	6	6	0	1	na	na
H32	15	healthy	incongruent	0.03	na	98	6	6	0	1	na	na
H32	15	healthy	hidden	-0.02	na	13	6	6	0	1	na	na
H32	15	healthy	hidden	-0.02	na	8	6	6	0	1	na	na
H32	15	healthy	hidden	-0.02	na	7	6	6	0	1	na	na
H32	15	healthy	hidden	-0.02	na	6	6	6	0	1	na	na
H32	15	healthy	hidden	-0.02	na	10	6	6	0	1	na	na
H32	15	healthy	hidden	-0.02	na	6	6	6	0	1	na	na
H32	15	healthy	hidden	-0.02	na	5	6	6	0	1	na	na
H32	15	healthy	hidden	0.04	na	2	6	6	0	1	na	na
H32	15	healthy	hidden	0.04	na	0	6	6	0	1	na	na
H32	15	healthy	hidden	0.04	na	1	6	6	0	1	na	na
H32	15	healthy	hidden	0.04	na	1	6	6	0	1	na	na
H32	15	healthy	hidden	0.04	na	7	6	6	0	1	na	na
H32	15	healthy	hidden	0.04	na	7	6	6	0	1	na	na
H32	15	healthy	hidden	0.04	na	3	6	6	0	1	na	na
H32	15	healthy	static	0.04	na	4	6	6	0	1	na	na
H32	15	healthy	static	0.04	na	7	6	6	0	1	na	na
H32	15	healthy	static	0.04	na	11	6	6	0	1	na	na
H32	15	healthy	static	0.04	na	15	6	6	0	1	na	na
H32	15	healthy	static	0.04	na	4	6	6	0	1	na	na
H32	15	healthy	static	0.04	na	8	6	6	0	1	na	na
H32	15	healthy	static	0.04	na	1	6	6	0	1	na	na
H32	15	healthy	static	0.04	na	30	6	6	0	1	na	na
H32	15	healthy	static	0.04	na	13	6	6	0	1	na	na
H32	15	healthy	static	0.04	na	9	6	6	0	1	na	na
H32	15	healthy	static	0.04	na	15	6	6	0	1	na	na
H32	15	healthy	static	0.04	na	28	6	6	0	1	na	na
H32	15	healthy	static	0.04	na	13	6	6	0	1	na	na
H32	15	healthy	static	0.04	na	25	6	6	0	1	na	na
H33	16	healthy	incongruent	0.12	na	156	14	16	14	12	na	na
H33	16	healthy	incongruent	0.12	na	156	14	16	14	12	na	na
H33	16	healthy	incongruent	0.12	na	158	14	16	14	12	na	na
H33	16	healthy	incongruent	0.12	na	166	14	16	14	12	na	na
H33	16	healthy	incongruent	0.12	na	166	14	16	14	12	na	na
H33	16	healthy	incongruent	0.12	na	154	14	16	14	12	na	na
H33	16	healthy	incongruent	0.12	na	144	14	16	14	12	na	na
H33	16	healthy	incongruent	0.08	na	136	14	16	14	12	na	na
H33	16	healthy	incongruent	0.08	na	134	14	16	14	12	na	na
H33	16	healthy	incongruent	0.08	na	132	14	16	14	12	na	na
H33	16	healthy	incongruent	0.08	na	124	14	16	14	12	na	na
H33	16	healthy	incongruent	0.08	na	127	14	16	14	12	na	na
H33	16	healthy	incongruent	0.08	na	122	14	16	14	12	na	na
H33	16	healthy	incongruent	0.08	na	117	14	16	14	12	na	na
H33	16	healthy	hidden	0.12	na	15	14	16	14	12	na	na
H33	16	healthy	hidden	0.12	na	30	14	16	14	12	na	na
H33	16	healthy	hidden	0.12	na	26	14	16	14	12	na	na
H33	16	healthy	hidden	0.12	na	15	14	16	14	12	na	na
H33	16	healthy	hidden	0.12	na	23	14	16	14	12	na	na
H33	16	healthy	hidden	0.12	na	38	14	16	14	12	na	na
H33	16	healthy	hidden	0.12	na	39	14	16	14	12	na	na
H33	16	healthy	hidden	-0.02	na	7	14	16	14	12	na	na
H33	16	healthy	hidden	-0.02	na	18	14	16	14	12	na	na
H33	16	healthy	hidden	-0.02	na	20	14	16	14	12	na	na
H33	16	healthy	hidden	-0.02	na	15	14	16	14	12	na	na
H33	16	healthy	hidden	-0.02	na	8	14	16	14	12	na	na
H33	16	healthy	hidden	-0.02	na	16	14	16	14	12	na	na
H33	16	healthy	hidden	-0.02	na	7	14	16	14	12	na	na
H33	16	healthy	static	0.03	na	7	14	16	14	12	na	na
H33	16	healthy	static	0.03	na	9	14	16	14	12	na	na
H33	16	healthy	static	0.03	na	15	14	16	14	12	na	na
H33	16	healthy	static	0.03	na	12	14	16	14	12	na	na
H33	16	healthy	static	0.03	na	10	14	16	14	12	na	na
H33	16	healthy	static	0.03	na	7	14	16	14	12	na	na
H33	16	healthy	static	0.03	na	24	14	16	14	12	na	na
H33	16	healthy	static	0.07	na	13	14	16	14	12	na	na
H33	16	healthy	static	0.07	na	8	14	16	14	12	na	na
H33	16	healthy	static	0.07	na	18	14	16	14	12	na	na
H33	16	healthy	static	0.07	na	27	14	16	14	12	na	na
H33	16	healthy	static	0.07	na	22	14	16	14	12	na	na
H33	16	healthy	static	0.07	na	14	14	16	14	12	na	na
H33	16	healthy	static	0.07	na	23	14	16	14	12	na	na
H34	17	healthy	incongruent	-0.02	na	110	20	20	16	11	na	na
H34	17	healthy	incongruent	-0.02	na	87	20	20	16	11	na	na
H34	17	healthy	incongruent	-0.02	na	68	20	20	16	11	na	na
H34	17	healthy	incongruent	-0.02	na	57	20	20	16	11	na	na
H34	17	healthy	incongruent	-0.02	na	44	20	20	16	11	na	na
H34	17	healthy	incongruent	-0.02	na	52	20	20	16	11	na	na
H34	17	healthy	incongruent	-0.02	na	39	20	20	16	11	na	na
H34	17	healthy	incongruent	0.06	na	108	20	20	16	11	na	na
H34	17	healthy	incongruent	0.06	na	86	20	20	16	11	na	na
H34	17	healthy	incongruent	0.06	na	89	20	20	16	11	na	na
H34	17	healthy	incongruent	0.06	na	67	20	20	16	11	na	na
H34	17	healthy	incongruent	0.06	na	62	20	20	16	11	na	na
H34	17	healthy	incongruent	0.06	na	65	20	20	16	11	na	na
H34	17	healthy	incongruent	0.06	na	31	20	20	16	11	na	na
H34	17	healthy	hidden	-0.02	na	14	20	20	16	11	na	na
H34	17	healthy	hidden	-0.02	na	27	20	20	16	11	na	na
H34	17	healthy	hidden	-0.02	na	35	20	20	16	11	na	na
H34	17	healthy	hidden	-0.02	na	48	20	20	16	11	na	na
H34	17	healthy	hidden	-0.02	na	53	20	20	16	11	na	na
H34	17	healthy	hidden	-0.02	na	61	20	20	16	11	na	na
H34	17	healthy	hidden	-0.02	na	65	20	20	16	11	na	na
H34	17	healthy	hidden	-0.04	na	20	20	20	16	11	na	na
H34	17	healthy	hidden	-0.04	na	18	20	20	16	11	na	na
H34	17	healthy	hidden	-0.04	na	18	20	20	16	11	na	na
H34	17	healthy	hidden	-0.04	na	40	20	20	16	11	na	na
H34	17	healthy	hidden	-0.04	na	31	20	20	16	11	na	na
H34	17	healthy	hidden	-0.04	na	42	20	20	16	11	na	na
H34	17	healthy	hidden	-0.04	na	38	20	20	16	11	na	na
H34	17	healthy	static	0.13	na	41	20	20	16	11	na	na
H34	17	healthy	static	0.13	na	28	20	20	16	11	na	na
H34	17	healthy	static	0.13	na	32	20	20	16	11	na	na
H34	17	healthy	static	0.13	na	40	20	20	16	11	na	na
H34	17	healthy	static	0.13	na	30	20	20	16	11	na	na
H34	17	healthy	static	0.13	na	38	20	20	16	11	na	na
H34	17	healthy	static	0.13	na	39	20	20	16	11	na	na
H34	17	healthy	static	0.02	na	7	20	20	16	11	na	na
H34	17	healthy	static	0.02	na	1	20	20	16	11	na	na
H34	17	healthy	static	0.02	na	13	20	20	16	11	na	na
H34	17	healthy	static	0.02	na	4	20	20	16	11	na	na
H34	17	healthy	static	0.02	na	10	20	20	16	11	na	na
H34	17	healthy	static	0.02	na	5	20	20	16	11	na	na
H34	17	healthy	static	0.02	na	25	20	20	16	11	na	na
H35	18	healthy	incongruent	-0.08	na	144	12	6	10	8	na	na
H35	18	healthy	incongruent	-0.08	na	129	12	6	10	8	na	na
H35	18	healthy	incongruent	-0.08	na	122	12	6	10	8	na	na
H35	18	healthy	incongruent	-0.08	na	124	12	6	10	8	na	na
H35	18	healthy	incongruent	-0.08	na	112	12	6	10	8	na	na
H35	18	healthy	incongruent	-0.08	na	114	12	6	10	8	na	na
H35	18	healthy	incongruent	-0.08	na	98	12	6	10	8	na	na
H35	18	healthy	incongruent	-0.05	na	134	12	6	10	8	na	na
H35	18	healthy	incongruent	-0.05	na	120	12	6	10	8	na	na
H35	18	healthy	incongruent	-0.05	na	109	12	6	10	8	na	na
H35	18	healthy	incongruent	-0.05	na	89	12	6	10	8	na	na
H35	18	healthy	incongruent	-0.05	na	95	12	6	10	8	na	na
H35	18	healthy	incongruent	-0.05	na	104	12	6	10	8	na	na
H35	18	healthy	incongruent	-0.05	na	99	12	6	10	8	na	na
H35	18	healthy	hidden	-0.05	na	7	12	6	10	8	na	na
H35	18	healthy	hidden	-0.05	na	8	12	6	10	8	na	na
H35	18	healthy	hidden	-0.05	na	12	12	6	10	8	na	na
H35	18	healthy	hidden	-0.05	na	8	12	6	10	8	na	na
H35	18	healthy	hidden	-0.05	na	12	12	6	10	8	na	na
H35	18	healthy	hidden	-0.05	na	16	12	6	10	8	na	na
H35	18	healthy	hidden	-0.05	na	10	12	6	10	8	na	na
H35	18	healthy	hidden	-0.02	na	2	12	6	10	8	na	na
H35	18	healthy	hidden	-0.02	na	13	12	6	10	8	na	na
H35	18	healthy	hidden	-0.02	na	26	12	6	10	8	na	na
H35	18	healthy	hidden	-0.02	na	13	12	6	10	8	na	na
H35	18	healthy	hidden	-0.02	na	4	12	6	10	8	na	na
H35	18	healthy	hidden	-0.02	na	7	12	6	10	8	na	na
H35	18	healthy	hidden	-0.02	na	13	12	6	10	8	na	na
H35	18	healthy	static	-0.03	na	9	12	6	10	8	na	na
H35	18	healthy	static	-0.03	na	19	12	6	10	8	na	na
H35	18	healthy	static	-0.03	na	6	12	6	10	8	na	na
H35	18	healthy	static	-0.03	na	7	12	6	10	8	na	na
H35	18	healthy	static	-0.03	na	6	12	6	10	8	na	na
H35	18	healthy	static	-0.03	na	1	12	6	10	8	na	na
H35	18	healthy	static	-0.03	na	0	12	6	10	8	na	na
H35	18	healthy	static	0	na	9	12	6	10	8	na	na
H35	18	healthy	static	0	na	1	12	6	10	8	na	na
H35	18	healthy	static	0	na	10	12	6	10	8	na	na
H35	18	healthy	static	0	na	2	12	6	10	8	na	na
H35	18	healthy	static	0	na	6	12	6	10	8	na	na
H35	18	healthy	static	0	na	10	12	6	10	8	na	na
H35	18	healthy	static	0	na	10	12	6	10	8	na	na
H36	19	healthy	incongruent	0.02	na	91	12	8	4	18	na	na
H36	19	healthy	incongruent	0.02	na	68	12	8	4	18	na	na
H36	19	healthy	incongruent	0.02	na	57	12	8	4	18	na	na
H36	19	healthy	incongruent	0.02	na	96	12	8	4	18	na	na
H36	19	healthy	incongruent	0.02	na	100	12	8	4	18	na	na
H36	19	healthy	incongruent	0.02	na	99	12	8	4	18	na	na
H36	19	healthy	incongruent	0.02	na	77	12	8	4	18	na	na
H36	19	healthy	incongruent	0.01	na	153	12	8	4	18	na	na
H36	19	healthy	incongruent	0.01	na	160	12	8	4	18	na	na
H36	19	healthy	incongruent	0.01	na	154	12	8	4	18	na	na
H36	19	healthy	incongruent	0.01	na	126	12	8	4	18	na	na
H36	19	healthy	incongruent	0.01	na	139	12	8	4	18	na	na
H36	19	healthy	incongruent	0.01	na	168	12	8	4	18	na	na
H36	19	healthy	incongruent	0.01	na	161	12	8	4	18	na	na
H36	19	healthy	hidden	0.03	na	14	12	8	4	18	na	na
H36	19	healthy	hidden	0.03	na	10	12	8	4	18	na	na
H36	19	healthy	hidden	0.03	na	1	12	8	4	18	na	na
H36	19	healthy	hidden	0.03	na	6	12	8	4	18	na	na
H36	19	healthy	hidden	0.03	na	2	12	8	4	18	na	na
H36	19	healthy	hidden	0.03	na	8	12	8	4	18	na	na
H36	19	healthy	hidden	0.03	na	44	12	8	4	18	na	na
H36	19	healthy	hidden	-0.01	na	5	12	8	4	18	na	na
H36	19	healthy	hidden	-0.01	na	24	12	8	4	18	na	na
H36	19	healthy	hidden	-0.01	na	37	12	8	4	18	na	na
H36	19	healthy	hidden	-0.01	na	42	12	8	4	18	na	na
H36	19	healthy	hidden	-0.01	na	25	12	8	4	18	na	na
H36	19	healthy	hidden	-0.01	na	26	12	8	4	18	na	na
H36	19	healthy	hidden	-0.01	na	15	12	8	4	18	na	na
H36	19	healthy	static	0.04	na	0	12	8	4	18	na	na
H36	19	healthy	static	0.04	na	0	12	8	4	18	na	na
H36	19	healthy	static	0.04	na	10	12	8	4	18	na	na
H36	19	healthy	static	0.04	na	3	12	8	4	18	na	na
H36	19	healthy	static	0.04	na	4	12	8	4	18	na	na
H36	19	healthy	static	0.04	na	11	12	8	4	18	na	na
H36	19	healthy	static	0.04	na	5	12	8	4	18	na	na
H36	19	healthy	static	-0.01	na	13	12	8	4	18	na	na
H36	19	healthy	static	-0.01	na	17	12	8	4	18	na	na
H36	19	healthy	static	-0.01	na	20	12	8	4	18	na	na
H36	19	healthy	static	-0.01	na	28	12	8	4	18	na	na
H36	19	healthy	static	-0.01	na	33	12	8	4	18	na	na
H36	19	healthy	static	-0.01	na	33	12	8	4	18	na	na
H36	19	healthy	static	-0.01	na	47	12	8	4	18	na	na
H37	20	healthy	incongruent	0.04	na	150	8	20	12	4	na	na
H37	20	healthy	incongruent	0.04	na	128	8	20	12	4	na	na
H37	20	healthy	incongruent	0.04	na	137	8	20	12	4	na	na
H37	20	healthy	incongruent	0.04	na	141	8	20	12	4	na	na
H37	20	healthy	incongruent	0.04	na	143	8	20	12	4	na	na
H37	20	healthy	incongruent	0.04	na	149	8	20	12	4	na	na
H37	20	healthy	incongruent	0.04	na	145	8	20	12	4	na	na
H37	20	healthy	incongruent	-0.01	na	151	8	20	12	4	na	na
H37	20	healthy	incongruent	-0.01	na	159	8	20	12	4	na	na
H37	20	healthy	incongruent	-0.01	na	142	8	20	12	4	na	na
H37	20	healthy	incongruent	-0.01	na	163	8	20	12	4	na	na
H37	20	healthy	incongruent	-0.01	na	140	8	20	12	4	na	na
H37	20	healthy	incongruent	-0.01	na	134	8	20	12	4	na	na
H37	20	healthy	incongruent	-0.01	na	141	8	20	12	4	na	na
H37	20	healthy	hidden	-0.01	na	3	8	20	12	4	na	na
H37	20	healthy	hidden	-0.01	na	20	8	20	12	4	na	na
H37	20	healthy	hidden	-0.01	na	1	8	20	12	4	na	na
H37	20	healthy	hidden	-0.01	na	17	8	20	12	4	na	na
H37	20	healthy	hidden	-0.01	na	13	8	20	12	4	na	na
H37	20	healthy	hidden	-0.01	na	12	8	20	12	4	na	na
H37	20	healthy	hidden	-0.01	na	8	8	20	12	4	na	na
H37	20	healthy	hidden	0.04	na	19	8	20	12	4	na	na
H37	20	healthy	hidden	0.04	na	4	8	20	12	4	na	na
H37	20	healthy	hidden	0.04	na	2	8	20	12	4	na	na
H37	20	healthy	hidden	0.04	na	5	8	20	12	4	na	na
H37	20	healthy	hidden	0.04	na	5	8	20	12	4	na	na
H37	20	healthy	hidden	0.04	na	12	8	20	12	4	na	na
H37	20	healthy	hidden	0.04	na	19	8	20	12	4	na	na
H37	20	healthy	static	-0.01	na	8	8	20	12	4	na	na
H37	20	healthy	static	-0.01	na	15	8	20	12	4	na	na
H37	20	healthy	static	-0.01	na	32	8	20	12	4	na	na
H37	20	healthy	static	-0.01	na	2	8	20	12	4	na	na
H37	20	healthy	static	-0.01	na	23	8	20	12	4	na	na
H37	20	healthy	static	-0.01	na	18	8	20	12	4	na	na
H37	20	healthy	static	-0.01	na	6	8	20	12	4	na	na
H37	20	healthy	static	0.06	na	10	8	20	12	4	na	na
H37	20	healthy	static	0.06	na	7	8	20	12	4	na	na
H37	20	healthy	static	0.06	na	11	8	20	12	4	na	na
H37	20	healthy	static	0.06	na	28	8	20	12	4	na	na
H37	20	healthy	static	0.06	na	11	8	20	12	4	na	na
H37	20	healthy	static	0.06	na	16	8	20	12	4	na	na
H37	20	healthy	static	0.06	na	17	8	20	12	4	na	na
H38	21	healthy	incongruent	-0.01	na	134	28	48	32	0	na	na
H38	21	healthy	incongruent	-0.01	na	114	28	48	32	0	na	na
H38	21	healthy	incongruent	-0.01	na	106	28	48	32	0	na	na
H38	21	healthy	incongruent	-0.01	na	103	28	48	32	0	na	na
H38	21	healthy	incongruent	-0.01	na	97	28	48	32	0	na	na
H38	21	healthy	incongruent	-0.01	na	97	28	48	32	0	na	na
H38	21	healthy	incongruent	-0.01	na	94	28	48	32	0	na	na
H38	21	healthy	incongruent	-0.01	na	103	28	48	32	0	na	na
H38	21	healthy	incongruent	-0.01	na	91	28	48	32	0	na	na
H38	21	healthy	incongruent	-0.01	na	73	28	48	32	0	na	na
H38	21	healthy	incongruent	-0.01	na	69	28	48	32	0	na	na
H38	21	healthy	incongruent	-0.01	na	71	28	48	32	0	na	na
H38	21	healthy	incongruent	-0.01	na	87	28	48	32	0	na	na
H38	21	healthy	incongruent	-0.01	na	66	28	48	32	0	na	na
H38	21	healthy	hidden	-0.09	na	14	28	48	32	0	na	na
H38	21	healthy	hidden	-0.09	na	9	28	48	32	0	na	na
H38	21	healthy	hidden	-0.09	na	5	28	48	32	0	na	na
H38	21	healthy	hidden	-0.09	na	2	28	48	32	0	na	na
H38	21	healthy	hidden	-0.09	na	1	28	48	32	0	na	na
H38	21	healthy	hidden	-0.09	na	4	28	48	32	0	na	na
H38	21	healthy	hidden	-0.09	na	7	28	48	32	0	na	na
H38	21	healthy	hidden	-0.07	na	20	28	48	32	0	na	na
H38	21	healthy	hidden	-0.07	na	17	28	48	32	0	na	na
H38	21	healthy	hidden	-0.07	na	8	28	48	32	0	na	na
H38	21	healthy	hidden	-0.07	na	2	28	48	32	0	na	na
H38	21	healthy	hidden	-0.07	na	2	28	48	32	0	na	na
H38	21	healthy	hidden	-0.07	na	9	28	48	32	0	na	na
H38	21	healthy	hidden	-0.07	na	3	28	48	32	0	na	na
H38	21	healthy	static	0.03	na	8	28	48	32	0	na	na
H38	21	healthy	static	0.03	na	1	28	48	32	0	na	na
H38	21	healthy	static	0.03	na	3	28	48	32	0	na	na
H38	21	healthy	static	0.03	na	2	28	48	32	0	na	na
H38	21	healthy	static	0.03	na	2	28	48	32	0	na	na
H38	21	healthy	static	0.03	na	1	28	48	32	0	na	na
H38	21	healthy	static	0.03	na	7	28	48	32	0	na	na
H38	21	healthy	static	-0.07	na	8	28	48	32	0	na	na
H38	21	healthy	static	-0.07	na	14	28	48	32	0	na	na
H38	21	healthy	static	-0.07	na	17	28	48	32	0	na	na
H38	21	healthy	static	-0.07	na	8	28	48	32	0	na	na
H38	21	healthy	static	-0.07	na	18	28	48	32	0	na	na
H38	21	healthy	static	-0.07	na	26	28	48	32	0	na	na
H38	21	healthy	static	-0.07	na	17	28	48	32	0	na	na
H39	22	healthy	incongruent	-0.02	na	138	2	4	2	26	na	na
H39	22	healthy	incongruent	-0.02	na	120	2	4	2	26	na	na
H39	22	healthy	incongruent	-0.02	na	124	2	4	2	26	na	na
H39	22	healthy	incongruent	-0.02	na	128	2	4	2	26	na	na
H39	22	healthy	incongruent	-0.02	na	117	2	4	2	26	na	na
H39	22	healthy	incongruent	-0.02	na	115	2	4	2	26	na	na
H39	22	healthy	incongruent	-0.02	na	113	2	4	2	26	na	na
H39	22	healthy	incongruent	0.12	na	112	2	4	2	26	na	na
H39	22	healthy	incongruent	0.12	na	91	2	4	2	26	na	na
H39	22	healthy	incongruent	0.12	na	64	2	4	2	26	na	na
H39	22	healthy	incongruent	0.12	na	69	2	4	2	26	na	na
H39	22	healthy	incongruent	0.12	na	81	2	4	2	26	na	na
H39	22	healthy	incongruent	0.12	na	77	2	4	2	26	na	na
H39	22	healthy	incongruent	0.12	na	46	2	4	2	26	na	na
H39	22	healthy	hidden	0	na	10	2	4	2	26	na	na
H39	22	healthy	hidden	0	na	6	2	4	2	26	na	na
H39	22	healthy	hidden	0	na	18	2	4	2	26	na	na
H39	22	healthy	hidden	0	na	16	2	4	2	26	na	na
H39	22	healthy	hidden	0	na	20	2	4	2	26	na	na
H39	22	healthy	hidden	0	na	27	2	4	2	26	na	na
H39	22	healthy	hidden	0	na	36	2	4	2	26	na	na
H39	22	healthy	hidden	0.07	na	25	2	4	2	26	na	na
H39	22	healthy	hidden	0.07	na	47	2	4	2	26	na	na
H39	22	healthy	hidden	0.07	na	41	2	4	2	26	na	na
H39	22	healthy	hidden	0.07	na	51	2	4	2	26	na	na
H39	22	healthy	hidden	0.07	na	59	2	4	2	26	na	na
H39	22	healthy	hidden	0.07	na	66	2	4	2	26	na	na
H39	22	healthy	hidden	0.07	na	58	2	4	2	26	na	na
H39	22	healthy	static	0.05	na	16	2	4	2	26	na	na
H39	22	healthy	static	0.05	na	12	2	4	2	26	na	na
H39	22	healthy	static	0.05	na	1	2	4	2	26	na	na
H39	22	healthy	static	0.05	na	11	2	4	2	26	na	na
H39	22	healthy	static	0.05	na	26	2	4	2	26	na	na
H39	22	healthy	static	0.05	na	7	2	4	2	26	na	na
H39	22	healthy	static	0.05	na	0	2	4	2	26	na	na
H39	22	healthy	static	0.05	na	0	2	4	2	26	na	na
H39	22	healthy	static	0.05	na	20	2	4	2	26	na	na
H39	22	healthy	static	0.05	na	1	2	4	2	26	na	na
H39	22	healthy	static	0.05	na	1	2	4	2	26	na	na
H39	22	healthy	static	0.05	na	23	2	4	2	26	na	na
H39	22	healthy	static	0.05	na	10	2	4	2	26	na	na
H39	22	healthy	static	0.05	na	0	2	4	2	26	na	na
H40	23	healthy	incongruent	0.02	na	109	8	14	6	5	na	na
H40	23	healthy	incongruent	0.02	na	88	8	14	6	5	na	na
H40	23	healthy	incongruent	0.02	na	81	8	14	6	5	na	na
H40	23	healthy	incongruent	0.02	na	77	8	14	6	5	na	na
H40	23	healthy	incongruent	0.02	na	79	8	14	6	5	na	na
H40	23	healthy	incongruent	0.02	na	73	8	14	6	5	na	na
H40	23	healthy	incongruent	0.02	na	98	8	14	6	5	na	na
H40	23	healthy	incongruent	0.12	na	148	8	14	6	5	na	na
H40	23	healthy	incongruent	0.12	na	157	8	14	6	5	na	na
H40	23	healthy	incongruent	0.12	na	154	8	14	6	5	na	na
H40	23	healthy	incongruent	0.12	na	161	8	14	6	5	na	na
H40	23	healthy	incongruent	0.12	na	160	8	14	6	5	na	na
H40	23	healthy	incongruent	0.12	na	152	8	14	6	5	na	na
H40	23	healthy	incongruent	0.12	na	165	8	14	6	5	na	na
H40	23	healthy	hidden	0.05	na	11	8	14	6	5	na	na
H40	23	healthy	hidden	0.05	na	13	8	14	6	5	na	na
H40	23	healthy	hidden	0.05	na	28	8	14	6	5	na	na
H40	23	healthy	hidden	0.05	na	21	8	14	6	5	na	na
H40	23	healthy	hidden	0.05	na	23	8	14	6	5	na	na
H40	23	healthy	hidden	0.05	na	21	8	14	6	5	na	na
H40	23	healthy	hidden	0.05	na	29	8	14	6	5	na	na
H40	23	healthy	hidden	0.05	na	16	8	14	6	5	na	na
H40	23	healthy	hidden	0.05	na	4	8	14	6	5	na	na
H40	23	healthy	hidden	0.05	na	12	8	14	6	5	na	na
H40	23	healthy	hidden	0.05	na	14	8	14	6	5	na	na
H40	23	healthy	hidden	0.05	na	19	8	14	6	5	na	na
H40	23	healthy	hidden	0.05	na	22	8	14	6	5	na	na
H40	23	healthy	hidden	0.05	na	9	8	14	6	5	na	na
H40	23	healthy	static	0.08	na	26	8	14	6	5	na	na
H40	23	healthy	static	0.08	na	39	8	14	6	5	na	na
H40	23	healthy	static	0.08	na	37	8	14	6	5	na	na
H40	23	healthy	static	0.08	na	43	8	14	6	5	na	na
H40	23	healthy	static	0.08	na	30	8	14	6	5	na	na
H40	23	healthy	static	0.08	na	38	8	14	6	5	na	na
H40	23	healthy	static	0.08	na	46	8	14	6	5	na	na
H40	23	healthy	static	0.05	na	5	8	14	6	5	na	na
H40	23	healthy	static	0.05	na	4	8	14	6	5	na	na
H40	23	healthy	static	0.05	na	1	8	14	6	5	na	na
H40	23	healthy	static	0.05	na	7	8	14	6	5	na	na
H40	23	healthy	static	0.05	na	12	8	14	6	5	na	na
H40	23	healthy	static	0.05	na	6	8	14	6	5	na	na
H40	23	healthy	static	0.05	na	0	8	14	6	5	na	na
match_NC4	24	healthy	incongruent	0.12	na	129	30	50	44	14	na	na
match_NC4	24	healthy	incongruent	0.12	na	127	30	50	44	14	na	na
match_NC4	24	healthy	incongruent	0.12	na	123	30	50	44	14	na	na
match_NC4	24	healthy	incongruent	0.12	na	124	30	50	44	14	na	na
match_NC4	24	healthy	incongruent	0.12	na	118	30	50	44	14	na	na
match_NC4	24	healthy	incongruent	0.12	na	109	30	50	44	14	na	na
match_NC4	24	healthy	incongruent	0.12	na	106	30	50	44	14	na	na
match_NC4	24	healthy	incongruent	0.05	na	118	30	50	44	14	na	na
match_NC4	24	healthy	incongruent	0.05	na	105	30	50	44	14	na	na
match_NC4	24	healthy	incongruent	0.05	na	106	30	50	44	14	na	na
match_NC4	24	healthy	incongruent	0.05	na	54	30	50	44	14	na	na
match_NC4	24	healthy	incongruent	0.05	na	60	30	50	44	14	na	na
match_NC4	24	healthy	incongruent	0.05	na	64	30	50	44	14	na	na
match_NC4	24	healthy	incongruent	0.05	na	60	30	50	44	14	na	na
match_NC4	24	healthy	hidden	0.03	na	4	30	50	44	14	na	na
match_NC4	24	healthy	hidden	0.03	na	1	30	50	44	14	na	na
match_NC4	24	healthy	hidden	0.03	na	15	30	50	44	14	na	na
match_NC4	24	healthy	hidden	0.03	na	19	30	50	44	14	na	na
match_NC4	24	healthy	hidden	0.03	na	23	30	50	44	14	na	na
match_NC4	24	healthy	hidden	0.03	na	28	30	50	44	14	na	na
match_NC4	24	healthy	hidden	0.03	na	11	30	50	44	14	na	na
match_NC4	24	healthy	hidden	0.17	na	18	30	50	44	14	na	na
match_NC4	24	healthy	hidden	0.17	na	11	30	50	44	14	na	na
match_NC4	24	healthy	hidden	0.17	na	10	30	50	44	14	na	na
match_NC4	24	healthy	hidden	0.17	na	7	30	50	44	14	na	na
match_NC4	24	healthy	hidden	0.17	na	4	30	50	44	14	na	na
match_NC4	24	healthy	hidden	0.17	na	13	30	50	44	14	na	na
match_NC4	24	healthy	hidden	0.17	na	4	30	50	44	14	na	na
match_NC4	24	healthy	static	0.17	na	15	30	50	44	14	na	na
match_NC4	24	healthy	static	0.17	na	21	30	50	44	14	na	na
match_NC4	24	healthy	static	0.17	na	34	30	50	44	14	na	na
match_NC4	24	healthy	static	0.17	na	19	30	50	44	14	na	na
match_NC4	24	healthy	static	0.17	na	15	30	50	44	14	na	na
match_NC4	24	healthy	static	0.17	na	15	30	50	44	14	na	na
match_NC4	24	healthy	static	0.17	na	23	30	50	44	14	na	na
match_NC4	24	healthy	static	0.12	na	6	30	50	44	14	na	na
match_NC4	24	healthy	static	0.12	na	2	30	50	44	14	na	na
match_NC4	24	healthy	static	0.12	na	15	30	50	44	14	na	na
match_NC4	24	healthy	static	0.12	na	26	30	50	44	14	na	na
match_NC4	24	healthy	static	0.12	na	27	30	50	44	14	na	na
match_NC4	24	healthy	static	0.12	na	19	30	50	44	14	na	na
match_NC4	24	healthy	static	0.12	na	28	30	50	44	14	na	na
match_NC7	25	healthy	incongruent	0	na	152	10	12	6	4	na	na
match_NC7	25	healthy	incongruent	0	na	155	10	12	6	4	na	na
match_NC7	25	healthy	incongruent	0	na	145	10	12	6	4	na	na
match_NC7	25	healthy	incongruent	0	na	149	10	12	6	4	na	na
match_NC7	25	healthy	incongruent	0	na	144	10	12	6	4	na	na
match_NC7	25	healthy	incongruent	0	na	147	10	12	6	4	na	na
match_NC7	25	healthy	incongruent	0	na	146	10	12	6	4	na	na
match_NC7	25	healthy	incongruent	-1.98	na	138	10	12	6	4	na	na
match_NC7	25	healthy	incongruent	-1.98	na	137	10	12	6	4	na	na
match_NC7	25	healthy	incongruent	-1.98	na	145	10	12	6	4	na	na
match_NC7	25	healthy	incongruent	-1.98	na	134	10	12	6	4	na	na
match_NC7	25	healthy	incongruent	-1.98	na	130	10	12	6	4	na	na
match_NC7	25	healthy	incongruent	-1.98	na	136	10	12	6	4	na	na
match_NC7	25	healthy	incongruent	-1.98	na	132	10	12	6	4	na	na
match_NC7	25	healthy	hidden	0.02	na	2	10	12	6	4	na	na
match_NC7	25	healthy	hidden	0.02	na	8	10	12	6	4	na	na
match_NC7	25	healthy	hidden	0.02	na	11	10	12	6	4	na	na
match_NC7	25	healthy	hidden	0.02	na	3	10	12	6	4	na	na
match_NC7	25	healthy	hidden	0.02	na	13	10	12	6	4	na	na
match_NC7	25	healthy	hidden	0.02	na	13	10	12	6	4	na	na
match_NC7	25	healthy	hidden	0.02	na	0	10	12	6	4	na	na
match_NC7	25	healthy	hidden	0	na	0	10	12	6	4	na	na
match_NC7	25	healthy	hidden	0	na	4	10	12	6	4	na	na
match_NC7	25	healthy	hidden	0	na	4	10	12	6	4	na	na
match_NC7	25	healthy	hidden	0	na	3	10	12	6	4	na	na
match_NC7	25	healthy	hidden	0	na	5	10	12	6	4	na	na
match_NC7	25	healthy	hidden	0	na	0	10	12	6	4	na	na
match_NC7	25	healthy	hidden	0	na	7	10	12	6	4	na	na
match_NC7	25	healthy	static	-0.08	na	8	10	12	6	4	na	na
match_NC7	25	healthy	static	-0.08	na	4	10	12	6	4	na	na
match_NC7	25	healthy	static	-0.08	na	7	10	12	6	4	na	na
match_NC7	25	healthy	static	-0.08	na	2	10	12	6	4	na	na
match_NC7	25	healthy	static	-0.08	na	23	10	12	6	4	na	na
match_NC7	25	healthy	static	-0.08	na	8	10	12	6	4	na	na
match_NC7	25	healthy	static	-0.08	na	17	10	12	6	4	na	na
match_NC7	25	healthy	static	-0.05	na	8	10	12	6	4	na	na
match_NC7	25	healthy	static	-0.05	na	2	10	12	6	4	na	na
match_NC7	25	healthy	static	-0.05	na	1	10	12	6	4	na	na
match_NC7	25	healthy	static	-0.05	na	6	10	12	6	4	na	na
match_NC7	25	healthy	static	-0.05	na	4	10	12	6	4	na	na
match_NC7	25	healthy	static	-0.05	na	7	10	12	6	4	na	na
match_NC7	25	healthy	static	-0.05	na	2	10	12	6	4	na	na
match_NC50	26	healthy	incongruent	-0.08	na	126	4	4	0	0	na	na
match_NC50	26	healthy	incongruent	-0.08	na	130	4	4	0	0	na	na
match_NC50	26	healthy	incongruent	-0.08	na	125	4	4	0	0	na	na
match_NC50	26	healthy	incongruent	-0.08	na	95	4	4	0	0	na	na
match_NC50	26	healthy	incongruent	-0.08	na	100	4	4	0	0	na	na
match_NC50	26	healthy	incongruent	-0.08	na	110	4	4	0	0	na	na
match_NC50	26	healthy	incongruent	-0.12	na	106	4	4	0	0	na	na
match_NC50	26	healthy	incongruent	-0.12	na	140	4	4	0	0	na	na
match_NC50	26	healthy	incongruent	-0.12	na	134	4	4	0	0	na	na
match_NC50	26	healthy	incongruent	-0.12	na	119	4	4	0	0	na	na
match_NC50	26	healthy	incongruent	-0.12	na	90	4	4	0	0	na	na
match_NC50	26	healthy	incongruent	-0.12	na	108	4	4	0	0	na	na
match_NC50	26	healthy	incongruent	-0.12	na	96	4	4	0	0	na	na
match_NC50	26	healthy	incongruent	-0.12	na	89	4	4	0	0	na	na
match_NC50	26	healthy	hidden	-0.13	na	5	4	4	0	0	na	na
match_NC50	26	healthy	hidden	-0.13	na	3	4	4	0	0	na	na
match_NC50	26	healthy	hidden	-0.13	na	3	4	4	0	0	na	na
match_NC50	26	healthy	hidden	-0.13	na	12	4	4	0	0	na	na
match_NC50	26	healthy	hidden	-0.13	na	12	4	4	0	0	na	na
match_NC50	26	healthy	hidden	-0.13	na	14	4	4	0	0	na	na
match_NC50	26	healthy	hidden	-0.13	na	15	4	4	0	0	na	na
match_NC50	26	healthy	hidden	-0.07	na	18	4	4	0	0	na	na
match_NC50	26	healthy	hidden	-0.07	na	12	4	4	0	0	na	na
match_NC50	26	healthy	hidden	-0.07	na	19	4	4	0	0	na	na
match_NC50	26	healthy	hidden	-0.07	na	7	4	4	0	0	na	na
match_NC50	26	healthy	hidden	-0.07	na	19	4	4	0	0	na	na
match_NC50	26	healthy	hidden	-0.07	na	26	4	4	0	0	na	na
match_NC50	26	healthy	hidden	-0.07	na	28	4	4	0	0	na	na
match_NC50	26	healthy	static	-0.02	na	12	4	4	0	0	na	na
match_NC50	26	healthy	static	-0.02	na	18	4	4	0	0	na	na
match_NC50	26	healthy	static	-0.02	na	22	4	4	0	0	na	na
match_NC50	26	healthy	static	-0.02	na	18	4	4	0	0	na	na
match_NC50	26	healthy	static	-0.02	na	28	4	4	0	0	na	na
match_NC50	26	healthy	static	-0.02	na	26	4	4	0	0	na	na
match_NC50	26	healthy	static	-0.02	na	30	4	4	0	0	na	na
match_NC50	26	healthy	static	0.03	na	4	4	4	0	0	na	na
match_NC50	26	healthy	static	0.03	na	18	4	4	0	0	na	na
match_NC50	26	healthy	static	0.03	na	18	4	4	0	0	na	na
match_NC50	26	healthy	static	0.03	na	35	4	4	0	0	na	na
match_NC50	26	healthy	static	0.03	na	47	4	4	0	0	na	na
match_NC50	26	healthy	static	0.03	na	42	4	4	0	0	na	na
match_NC50	26	healthy	static	0.03	na	53	4	4	0	0	na	na
match_NC15	27	healthy	incongruent	0.03	na	108	10	12	6	4	na	na
match_NC15	27	healthy	incongruent	0.03	na	79	10	12	6	4	na	na
match_NC15	27	healthy	incongruent	0.03	na	49	10	12	6	4	na	na
match_NC15	27	healthy	incongruent	0.03	na	50	10	12	6	4	na	na
match_NC15	27	healthy	incongruent	0.03	na	26	10	12	6	4	na	na
match_NC15	27	healthy	incongruent	0.03	na	23	10	12	6	4	na	na
match_NC15	27	healthy	incongruent	0.03	na	6	10	12	6	4	na	na
match_NC15	27	healthy	incongruent	0.05	na	82	10	12	6	4	na	na
match_NC15	27	healthy	incongruent	0.05	na	40	10	12	6	4	na	na
match_NC15	27	healthy	incongruent	0.05	na	42	10	12	6	4	na	na
match_NC15	27	healthy	incongruent	0.05	na	22	10	12	6	4	na	na
match_NC15	27	healthy	incongruent	0.05	na	22	10	12	6	4	na	na
match_NC15	27	healthy	incongruent	0.05	na	16	10	12	6	4	na	na
match_NC15	27	healthy	incongruent	0.05	na	21	10	12	6	4	na	na
match_NC15	27	healthy	hidden	0.08	na	1	10	12	6	4	na	na
match_NC15	27	healthy	hidden	0.08	na	11	10	12	6	4	na	na
match_NC15	27	healthy	hidden	0.08	na	8	10	12	6	4	na	na
match_NC15	27	healthy	hidden	0.08	na	5	10	12	6	4	na	na
match_NC15	27	healthy	hidden	0.08	na	11	10	12	6	4	na	na
match_NC15	27	healthy	hidden	0.08	na	14	10	12	6	4	na	na
match_NC15	27	healthy	hidden	0.08	na	22	10	12	6	4	na	na
match_NC15	27	healthy	hidden	0.03	na	13	10	12	6	4	na	na
match_NC15	27	healthy	hidden	0.03	na	23	10	12	6	4	na	na
match_NC15	27	healthy	hidden	0.03	na	7	10	12	6	4	na	na
match_NC15	27	healthy	hidden	0.03	na	23	10	12	6	4	na	na
match_NC15	27	healthy	hidden	0.03	na	20	10	12	6	4	na	na
match_NC15	27	healthy	hidden	0.03	na	22	10	12	6	4	na	na
match_NC15	27	healthy	hidden	0.03	na	14	10	12	6	4	na	na
match_NC15	27	healthy	static	0.03	na	31	10	12	6	4	na	na
match_NC15	27	healthy	static	0.03	na	24	10	12	6	4	na	na
match_NC15	27	healthy	static	0.03	na	20	10	12	6	4	na	na
match_NC15	27	healthy	static	0.03	na	33	10	12	6	4	na	na
match_NC15	27	healthy	static	0.03	na	34	10	12	6	4	na	na
match_NC15	27	healthy	static	0.03	na	47	10	12	6	4	na	na
match_NC15	27	healthy	static	0.03	na	37	10	12	6	4	na	na
match_NC15	27	healthy	static	0.07	na	32	10	12	6	4	na	na
match_NC15	27	healthy	static	0.07	na	34	10	12	6	4	na	na
match_NC15	27	healthy	static	0.07	na	54	10	12	6	4	na	na
match_NC15	27	healthy	static	0.07	na	53	10	12	6	4	na	na
match_NC15	27	healthy	static	0.07	na	76	10	12	6	4	na	na
match_NC15	27	healthy	static	0.07	na	61	10	12	6	4	na	na
match_NC15	27	healthy	static	0.07	na	60	10	12	6	4	na	na
match_NC5	28	healthy	incongruent	0.02	na	142	8	6	2	9	na	na
match_NC5	28	healthy	incongruent	0.02	na	122	8	6	2	9	na	na
match_NC5	28	healthy	incongruent	0.02	na	97	8	6	2	9	na	na
match_NC5	28	healthy	incongruent	0.02	na	78	8	6	2	9	na	na
match_NC5	28	healthy	incongruent	0.02	na	70	8	6	2	9	na	na
match_NC5	28	healthy	incongruent	0.02	na	45	8	6	2	9	na	na
match_NC5	28	healthy	incongruent	0.02	na	64	8	6	2	9	na	na
match_NC5	28	healthy	incongruent	0	na	69	8	6	2	9	na	na
match_NC5	28	healthy	incongruent	0	na	58	8	6	2	9	na	na
match_NC5	28	healthy	incongruent	0	na	33	8	6	2	9	na	na
match_NC5	28	healthy	incongruent	0	na	42	8	6	2	9	na	na
match_NC5	28	healthy	incongruent	0	na	25	8	6	2	9	na	na
match_NC5	28	healthy	incongruent	0	na	21	8	6	2	9	na	na
match_NC5	28	healthy	incongruent	0	na	13	8	6	2	9	na	na
match_NC5	28	healthy	hidden	-0.03	na	21	8	6	2	9	na	na
match_NC5	28	healthy	hidden	-0.03	na	30	8	6	2	9	na	na
match_NC5	28	healthy	hidden	-0.03	na	27	8	6	2	9	na	na
match_NC5	28	healthy	hidden	-0.03	na	33	8	6	2	9	na	na
match_NC5	28	healthy	hidden	-0.03	na	23	8	6	2	9	na	na
match_NC5	28	healthy	hidden	-0.03	na	28	8	6	2	9	na	na
match_NC5	28	healthy	hidden	-0.03	na	33	8	6	2	9	na	na
match_NC5	28	healthy	hidden	-0.12	na	17	8	6	2	9	na	na
match_NC5	28	healthy	hidden	-0.12	na	25	8	6	2	9	na	na
match_NC5	28	healthy	hidden	-0.12	na	18	8	6	2	9	na	na
match_NC5	28	healthy	hidden	-0.12	na	19	8	6	2	9	na	na
match_NC5	28	healthy	hidden	-0.12	na	20	8	6	2	9	na	na
match_NC5	28	healthy	hidden	-0.12	na	24	8	6	2	9	na	na
match_NC5	28	healthy	hidden	-0.12	na	18	8	6	2	9	na	na
match_NC5	28	healthy	static	0.03	na	34	8	6	2	9	na	na
match_NC5	28	healthy	static	0.03	na	25	8	6	2	9	na	na
match_NC5	28	healthy	static	0.03	na	19	8	6	2	9	na	na
match_NC5	28	healthy	static	0.03	na	14	8	6	2	9	na	na
match_NC5	28	healthy	static	0.03	na	17	8	6	2	9	na	na
match_NC5	28	healthy	static	0.03	na	30	8	6	2	9	na	na
match_NC5	28	healthy	static	0.03	na	17	8	6	2	9	na	na
match_NC5	28	healthy	static	-0.02	na	4	8	6	2	9	na	na
match_NC5	28	healthy	static	-0.02	na	13	8	6	2	9	na	na
match_NC5	28	healthy	static	-0.02	na	10	8	6	2	9	na	na
match_NC5	28	healthy	static	-0.02	na	23	8	6	2	9	na	na
match_NC5	28	healthy	static	-0.02	na	12	8	6	2	9	na	na
match_NC5	28	healthy	static	-0.02	na	41	8	6	2	9	na	na
match_NC5	28	healthy	static	-0.02	na	40	8	6	2	9	na	na
match_NC3	29	healthy	incongruent	-0.13	na	115	10	6	4	4	na	na
match_NC3	29	healthy	incongruent	-0.13	na	129	10	6	4	4	na	na
match_NC3	29	healthy	incongruent	-0.13	na	147	10	6	4	4	na	na
match_NC3	29	healthy	incongruent	-0.13	na	151	10	6	4	4	na	na
match_NC3	29	healthy	incongruent	-0.13	na	137	10	6	4	4	na	na
match_NC3	29	healthy	incongruent	-0.13	na	123	10	6	4	4	na	na
match_NC3	29	healthy	incongruent	-0.13	na	125	10	6	4	4	na	na
match_NC3	29	healthy	incongruent	-0.15	na	75	10	6	4	4	na	na
match_NC3	29	healthy	incongruent	-0.15	na	51	10	6	4	4	na	na
match_NC3	29	healthy	incongruent	-0.15	na	46	10	6	4	4	na	na
match_NC3	29	healthy	incongruent	-0.15	na	46	10	6	4	4	na	na
match_NC3	29	healthy	incongruent	-0.15	na	59	10	6	4	4	na	na
match_NC3	29	healthy	incongruent	-0.15	na	53	10	6	4	4	na	na
match_NC3	29	healthy	incongruent	-0.15	na	47	10	6	4	4	na	na
match_NC3	29	healthy	hidden	1.33	na	17	10	6	4	4	na	na
match_NC3	29	healthy	hidden	1.33	na	8	10	6	4	4	na	na
match_NC3	29	healthy	hidden	1.33	na	14	10	6	4	4	na	na
match_NC3	29	healthy	hidden	1.33	na	9	10	6	4	4	na	na
match_NC3	29	healthy	hidden	1.33	na	7	10	6	4	4	na	na
match_NC3	29	healthy	hidden	1.33	na	4	10	6	4	4	na	na
match_NC3	29	healthy	hidden	1.33	na	7	10	6	4	4	na	na
match_NC3	29	healthy	hidden	-0.12	na	22	10	6	4	4	na	na
match_NC3	29	healthy	hidden	-0.12	na	35	10	6	4	4	na	na
match_NC3	29	healthy	hidden	-0.12	na	37	10	6	4	4	na	na
match_NC3	29	healthy	hidden	-0.12	na	38	10	6	4	4	na	na
match_NC3	29	healthy	hidden	-0.12	na	38	10	6	4	4	na	na
match_NC3	29	healthy	hidden	-0.12	na	29	10	6	4	4	na	na
match_NC3	29	healthy	hidden	-0.12	na	32	10	6	4	4	na	na
match_NC3	29	healthy	static	-0.12	na	9	10	6	4	4	na	na
match_NC3	29	healthy	static	-0.12	na	2	10	6	4	4	na	na
match_NC3	29	healthy	static	-0.12	na	11	10	6	4	4	na	na
match_NC3	29	healthy	static	-0.12	na	28	10	6	4	4	na	na
match_NC3	29	healthy	static	-0.12	na	18	10	6	4	4	na	na
match_NC3	29	healthy	static	-0.12	na	22	10	6	4	4	na	na
match_NC3	29	healthy	static	-0.12	na	0	10	6	4	4	na	na
match_NC3	29	healthy	static	-0.1	na	0	10	6	4	4	na	na
match_NC3	29	healthy	static	-0.1	na	15	10	6	4	4	na	na
match_NC3	29	healthy	static	-0.1	na	14	10	6	4	4	na	na
match_NC3	29	healthy	static	-0.1	na	7	10	6	4	4	na	na
match_NC3	29	healthy	static	-0.1	na	3	10	6	4	4	na	na
match_NC3	29	healthy	static	-0.1	na	6	10	6	4	4	na	na
match_NC3	29	healthy	static	-0.1	na	15	10	6	4	4	na	na
C2	30	crps	incongruent	0	2	122	38	40	30	24	25	30
C2	30	crps	incongruent	0	2	110	38	40	30	24	25	30
C2	30	crps	incongruent	0	2	104	38	40	30	24	25	30
C2	30	crps	incongruent	0	2	104	38	40	30	24	25	30
C2	30	crps	incongruent	0	2	91	38	40	30	24	25	30
C2	30	crps	incongruent	0	2	103	38	40	30	24	25	30
C2	30	crps	incongruent	0	2	67	38	40	30	24	25	30
C2	30	crps	incongruent	-0.1	1	6	38	40	30	24	25	30
C2	30	crps	incongruent	-0.1	1	5	38	40	30	24	25	30
C2	30	crps	incongruent	-0.1	1	4	38	40	30	24	25	30
C2	30	crps	incongruent	-0.1	1	3	38	40	30	24	25	30
C2	30	crps	incongruent	-0.1	1	2	38	40	30	24	25	30
C2	30	crps	incongruent	-0.1	1	1	38	40	30	24	25	30
C2	30	crps	incongruent	-0.1	1	0	38	40	30	24	25	30
C2	30	crps	hidden	0.1	1	21	38	40	30	24	25	30
C2	30	crps	hidden	0.1	1	23	38	40	30	24	25	30
C2	30	crps	hidden	0.1	1	26	38	40	30	24	25	30
C2	30	crps	hidden	0.1	1	22	38	40	30	24	25	30
C2	30	crps	hidden	0.1	1	13	38	40	30	24	25	30
C2	30	crps	hidden	0.1	1	23	38	40	30	24	25	30
C2	30	crps	hidden	0.1	1	10	38	40	30	24	25	30
C2	30	crps	hidden	-0.1	1	6	38	40	30	24	25	30
C2	30	crps	hidden	-0.1	1	1	38	40	30	24	25	30
C2	30	crps	hidden	-0.1	1	5	38	40	30	24	25	30
C2	30	crps	hidden	-0.1	1	25	38	40	30	24	25	30
C2	30	crps	hidden	-0.1	1	7	38	40	30	24	25	30
C2	30	crps	hidden	-0.1	1	8	38	40	30	24	25	30
C2	30	crps	hidden	-0.1	1	0	38	40	30	24	25	30
C2	30	crps	static	0.1	2	21	38	40	30	24	25	30
C2	30	crps	static	0.1	2	38	38	40	30	24	25	30
C2	30	crps	static	0.1	2	33	38	40	30	24	25	30
C2	30	crps	static	0.1	2	36	38	40	30	24	25	30
C2	30	crps	static	0.1	2	25	38	40	30	24	25	30
C2	30	crps	static	0.1	2	31	38	40	30	24	25	30
C2	30	crps	static	0.1	2	45	38	40	30	24	25	30
C2	30	crps	static	0	2	23	38	40	30	24	25	30
C2	30	crps	static	0	2	25	38	40	30	24	25	30
C2	30	crps	static	0	2	22	38	40	30	24	25	30
C2	30	crps	static	0	2	16	38	40	30	24	25	30
C2	30	crps	static	0	2	22	38	40	30	24	25	30
C2	30	crps	static	0	2	20	38	40	30	24	25	30
C2	30	crps	static	0	2	26	38	40	30	24	25	30
C6	31	crps	incongruent	0.17	2.5	150	22	20	14	26	20	12
C6	31	crps	incongruent	0.17	2.5	158	22	20	14	26	20	12
C6	31	crps	incongruent	0.17	2.5	143	22	20	14	26	20	12
C6	31	crps	incongruent	0.17	2.5	147	22	20	14	26	20	12
C6	31	crps	incongruent	0.17	2.5	154	22	20	14	26	20	12
C6	31	crps	incongruent	0.17	2.5	157	22	20	14	26	20	12
C6	31	crps	incongruent	0.17	2.5	135	22	20	14	26	20	12
C6	31	crps	incongruent	0.18	0.5	153	22	20	14	26	20	12
C6	31	crps	incongruent	0.18	0.5	160	22	20	14	26	20	12
C6	31	crps	incongruent	0.18	0.5	151	22	20	14	26	20	12
C6	31	crps	incongruent	0.18	0.5	161	22	20	14	26	20	12
C6	31	crps	incongruent	0.18	0.5	128	22	20	14	26	20	12
C6	31	crps	incongruent	0.18	0.5	139	22	20	14	26	20	12
C6	31	crps	incongruent	0.18	0.5	132	22	20	14	26	20	12
C6	31	crps	hidden	0.1	2	4	22	20	14	26	20	12
C6	31	crps	hidden	0.1	2	9	22	20	14	26	20	12
C6	31	crps	hidden	0.1	2	14	22	20	14	26	20	12
C6	31	crps	hidden	0.1	2	18	22	20	14	26	20	12
C6	31	crps	hidden	0.1	2	17	22	20	14	26	20	12
C6	31	crps	hidden	0.1	2	6	22	20	14	26	20	12
C6	31	crps	hidden	0.1	2	12	22	20	14	26	20	12
C6	31	crps	hidden	0.12	2	1	22	20	14	26	20	12
C6	31	crps	hidden	0.12	2	5	22	20	14	26	20	12
C6	31	crps	hidden	0.12	2	4	22	20	14	26	20	12
C6	31	crps	hidden	0.12	2	4	22	20	14	26	20	12
C6	31	crps	hidden	0.12	2	2	22	20	14	26	20	12
C6	31	crps	hidden	0.12	2	8	22	20	14	26	20	12
C6	31	crps	hidden	0.12	2	8	22	20	14	26	20	12
C6	31	crps	static	0.12	1.5	17	22	20	14	26	20	12
C6	31	crps	static	0.12	1.5	5	22	20	14	26	20	12
C6	31	crps	static	0.12	1.5	9	22	20	14	26	20	12
C6	31	crps	static	0.12	1.5	2	22	20	14	26	20	12
C6	31	crps	static	0.12	1.5	7	22	20	14	26	20	12
C6	31	crps	static	0.12	1.5	9	22	20	14	26	20	12
C6	31	crps	static	0.12	1.5	7	22	20	14	26	20	12
C6	31	crps	static	0.22	0.5	0	22	20	14	26	20	12
C6	31	crps	static	0.22	0.5	28	22	20	14	26	20	12
C6	31	crps	static	0.22	0.5	22	22	20	14	26	20	12
C6	31	crps	static	0.22	0.5	27	22	20	14	26	20	12
C6	31	crps	static	0.22	0.5	7	22	20	14	26	20	12
C6	31	crps	static	0.22	0.5	20	22	20	14	26	20	12
C6	31	crps	static	0.22	0.5	37	22	20	14	26	20	12
C9	32	crps	incongruent	0.09	0	139	12	12	8	32	21	60
C9	32	crps	incongruent	0.09	0	139	12	12	8	32	21	60
C9	32	crps	incongruent	0.09	0	139	12	12	8	32	21	60
C9	32	crps	incongruent	0.09	0	102	12	12	8	32	21	60
C9	32	crps	incongruent	0.09	0	110	12	12	8	32	21	60
C9	32	crps	incongruent	0.09	0	106	12	12	8	32	21	60
C9	32	crps	incongruent	0.09	0	116	12	12	8	32	21	60
C9	32	crps	incongruent	0.01	-1	147	12	12	8	32	21	60
C9	32	crps	incongruent	0.01	-1	127	12	12	8	32	21	60
C9	32	crps	incongruent	0.01	-1	100	12	12	8	32	21	60
C9	32	crps	incongruent	0.01	-1	100	12	12	8	32	21	60
C9	32	crps	incongruent	0.01	-1	80	12	12	8	32	21	60
C9	32	crps	incongruent	0.01	-1	65	12	12	8	32	21	60
C9	32	crps	incongruent	0.01	-1	61	12	12	8	32	21	60
C9	32	crps	hidden	-0.06	-1	3	12	12	8	32	21	60
C9	32	crps	hidden	-0.06	-1	1	12	12	8	32	21	60
C9	32	crps	hidden	-0.06	-1	3	12	12	8	32	21	60
C9	32	crps	hidden	-0.06	-1	2	12	12	8	32	21	60
C9	32	crps	hidden	-0.06	-1	1	12	12	8	32	21	60
C9	32	crps	hidden	-0.06	-1	18	12	12	8	32	21	60
C9	32	crps	hidden	-0.06	-1	22	12	12	8	32	21	60
C9	32	crps	hidden	0.01	-1	24	12	12	8	32	21	60
C9	32	crps	hidden	0.01	-1	22	12	12	8	32	21	60
C9	32	crps	hidden	0.01	-1	21	12	12	8	32	21	60
C9	32	crps	hidden	0.01	-1	25	12	12	8	32	21	60
C9	32	crps	hidden	0.01	-1	29	12	12	8	32	21	60
C9	32	crps	hidden	0.01	-1	34	12	12	8	32	21	60
C9	32	crps	hidden	0.01	-1	27	12	12	8	32	21	60
C9	32	crps	static	-0.01	0	9	12	12	8	32	21	60
C9	32	crps	static	-0.01	0	20	12	12	8	32	21	60
C9	32	crps	static	-0.01	0	11	12	12	8	32	21	60
C9	32	crps	static	-0.01	0	19	12	12	8	32	21	60
C9	32	crps	static	-0.01	0	13	12	12	8	32	21	60
C9	32	crps	static	-0.01	0	15	12	12	8	32	21	60
C9	32	crps	static	-0.01	0	9	12	12	8	32	21	60
C9	32	crps	static	0.21	0	8	12	12	8	32	21	60
C9	32	crps	static	0.21	0	9	12	12	8	32	21	60
C9	32	crps	static	0.21	0	17	12	12	8	32	21	60
C9	32	crps	static	0.21	0	32	12	12	8	32	21	60
C9	32	crps	static	0.21	0	32	12	12	8	32	21	60
C9	32	crps	static	0.21	0	25	12	12	8	32	21	60
C9	32	crps	static	0.21	0	37	12	12	8	32	21	60
C11	33	crps	incongruent	0.27	2	132	20	16	8	14	13	36
C11	33	crps	incongruent	0.27	2	126	20	16	8	14	13	36
C11	33	crps	incongruent	0.27	2	146	20	16	8	14	13	36
C11	33	crps	incongruent	0.27	2	137	20	16	8	14	13	36
C11	33	crps	incongruent	0.27	2	146	20	16	8	14	13	36
C11	33	crps	incongruent	0.27	2	144	20	16	8	14	13	36
C11	33	crps	incongruent	0.27	2	139	20	16	8	14	13	36
C11	33	crps	incongruent	0.25	1	139	20	16	8	14	13	36
C11	33	crps	incongruent	0.25	1	145	20	16	8	14	13	36
C11	33	crps	incongruent	0.25	1	144	20	16	8	14	13	36
C11	33	crps	incongruent	0.25	1	138	20	16	8	14	13	36
C11	33	crps	incongruent	0.25	1	134	20	16	8	14	13	36
C11	33	crps	incongruent	0.25	1	144	20	16	8	14	13	36
C11	33	crps	incongruent	0.25	1	143	20	16	8	14	13	36
C11	33	crps	hidden	0.18	0	17	20	16	8	14	13	36
C11	33	crps	hidden	0.18	0	4	20	16	8	14	13	36
C11	33	crps	hidden	0.18	0	4	20	16	8	14	13	36
C11	33	crps	hidden	0.18	0	6	20	16	8	14	13	36
C11	33	crps	hidden	0.18	0	4	20	16	8	14	13	36
C11	33	crps	hidden	0.18	0	4	20	16	8	14	13	36
C11	33	crps	hidden	0.18	0	8	20	16	8	14	13	36
C11	33	crps	hidden	0.28	2	8	20	16	8	14	13	36
C11	33	crps	hidden	0.28	2	6	20	16	8	14	13	36
C11	33	crps	hidden	0.28	2	6	20	16	8	14	13	36
C11	33	crps	hidden	0.28	2	7	20	16	8	14	13	36
C11	33	crps	hidden	0.28	2	7	20	16	8	14	13	36
C11	33	crps	hidden	0.28	2	5	20	16	8	14	13	36
C11	33	crps	hidden	0.28	2	10	20	16	8	14	13	36
C11	33	crps	static	0.28	1	8	20	16	8	14	13	36
C11	33	crps	static	0.28	1	14	20	16	8	14	13	36
C11	33	crps	static	0.28	1	21	20	16	8	14	13	36
C11	33	crps	static	0.28	1	21	20	16	8	14	13	36
C11	33	crps	static	0.28	1	11	20	16	8	14	13	36
C11	33	crps	static	0.28	1	18	20	16	8	14	13	36
C11	33	crps	static	0.28	1	14	20	16	8	14	13	36
C11	33	crps	static	0.08	2	17	20	16	8	14	13	36
C11	33	crps	static	0.08	2	4	20	16	8	14	13	36
C11	33	crps	static	0.08	2	4	20	16	8	14	13	36
C11	33	crps	static	0.08	2	6	20	16	8	14	13	36
C11	33	crps	static	0.08	2	4	20	16	8	14	13	36
C11	33	crps	static	0.08	2	4	20	16	8	14	13	36
C11	33	crps	static	0.08	2	8	20	16	8	14	13	36
C14	34	crps	incongruent	0.23	1	153	40	56	48	20	15	66
C14	34	crps	incongruent	0.23	1	160	40	56	48	20	15	66
C14	34	crps	incongruent	0.23	1	160	40	56	48	20	15	66
C14	34	crps	incongruent	0.23	1	151	40	56	48	20	15	66
C14	34	crps	incongruent	0.23	1	158	40	56	48	20	15	66
C14	34	crps	incongruent	0.23	1	165	40	56	48	20	15	66
C14	34	crps	incongruent	0.23	1	159	40	56	48	20	15	66
C14	34	crps	incongruent	0.02	0	142	40	56	48	20	15	66
C14	34	crps	incongruent	0.02	0	127	40	56	48	20	15	66
C14	34	crps	incongruent	0.02	0	130	40	56	48	20	15	66
C14	34	crps	incongruent	0.02	0	115	40	56	48	20	15	66
C14	34	crps	incongruent	0.02	0	108	40	56	48	20	15	66
C14	34	crps	incongruent	0.02	0	108	40	56	48	20	15	66
C14	34	crps	incongruent	0.02	0	116	40	56	48	20	15	66
C14	34	crps	hidden	0.1	0.5	181	40	56	48	20	15	66
C14	34	crps	hidden	0.1	0.5	184	40	56	48	20	15	66
C14	34	crps	hidden	0.1	0.5	168	40	56	48	20	15	66
C14	34	crps	hidden	0.1	0.5	161	40	56	48	20	15	66
C14	34	crps	hidden	0.1	0.5	171	40	56	48	20	15	66
C14	34	crps	hidden	0.1	0.5	167	40	56	48	20	15	66
C14	34	crps	hidden	0.1	0.5	165	40	56	48	20	15	66
C14	34	crps	hidden	0.08	0	13	40	56	48	20	15	66
C14	34	crps	hidden	0.08	0	18	40	56	48	20	15	66
C14	34	crps	hidden	0.08	0	23	40	56	48	20	15	66
C14	34	crps	hidden	0.08	0	26	40	56	48	20	15	66
C14	34	crps	hidden	0.08	0	16	40	56	48	20	15	66
C14	34	crps	hidden	0.08	0	14	40	56	48	20	15	66
C14	34	crps	hidden	0.08	0	32	40	56	48	20	15	66
C14	34	crps	static	0.2	0.5	5	40	56	48	20	15	66
C14	34	crps	static	0.2	0.5	7	40	56	48	20	15	66
C14	34	crps	static	0.2	0.5	13	40	56	48	20	15	66
C14	34	crps	static	0.2	0.5	28	40	56	48	20	15	66
C14	34	crps	static	0.2	0.5	43	40	56	48	20	15	66
C14	34	crps	static	0.2	0.5	37	40	56	48	20	15	66
C14	34	crps	static	0.2	0.5	51	40	56	48	20	15	66
C14	34	crps	static	0.15	0	22	40	56	48	20	15	66
C14	34	crps	static	0.15	0	7	40	56	48	20	15	66
C14	34	crps	static	0.15	0	13	40	56	48	20	15	66
C14	34	crps	static	0.15	0	9	40	56	48	20	15	66
C14	34	crps	static	0.15	0	7	40	56	48	20	15	66
C14	34	crps	static	0.15	0	0	40	56	48	20	15	66
C14	34	crps	static	0.15	0	11	40	56	48	20	15	66
C22	35	crps	incongruent	0.04	0	98	20	24	24	29	21	22
C22	35	crps	incongruent	0.04	0	68	20	24	24	29	21	22
C22	35	crps	incongruent	0.04	0	37	20	24	24	29	21	22
C22	35	crps	incongruent	0.04	0	27	20	24	24	29	21	22
C22	35	crps	incongruent	0.04	0	17	20	24	24	29	21	22
C22	35	crps	incongruent	0.04	0	24	20	24	24	29	21	22
C22	35	crps	incongruent	0.04	0	12	20	24	24	29	21	22
C22	35	crps	incongruent	0.04	0	133	20	24	24	29	21	22
C22	35	crps	incongruent	0.04	0	107	20	24	24	29	21	22
C22	35	crps	incongruent	0.04	0	80	20	24	24	29	21	22
C22	35	crps	incongruent	0.04	0	57	20	24	24	29	21	22
C22	35	crps	incongruent	0.04	0	56	20	24	24	29	21	22
C22	35	crps	incongruent	0.04	0	66	20	24	24	29	21	22
C22	35	crps	incongruent	0.04	0	41	20	24	24	29	21	22
C22	35	crps	hidden	0.03	NA	34	20	24	24	29	21	22
C22	35	crps	hidden	0.03	NA	39	20	24	24	29	21	22
C22	35	crps	hidden	0.03	NA	40	20	24	24	29	21	22
C22	35	crps	hidden	0.03	NA	47	20	24	24	29	21	22
C22	35	crps	hidden	0.03	NA	52	20	24	24	29	21	22
C22	35	crps	hidden	0.03	NA	54	20	24	24	29	21	22
C22	35	crps	hidden	0.03	NA	43	20	24	24	29	21	22
C22	35	crps	hidden	0.06	-0.05	15	20	24	24	29	21	22
C22	35	crps	hidden	0.06	-0.05	16	20	24	24	29	21	22
C22	35	crps	hidden	0.06	-0.05	16	20	24	24	29	21	22
C22	35	crps	hidden	0.06	-0.05	17	20	24	24	29	21	22
C22	35	crps	hidden	0.06	-0.05	25	20	24	24	29	21	22
C22	35	crps	hidden	0.06	-0.05	30	20	24	24	29	21	22
C22	35	crps	hidden	0.06	-0.05	21	20	24	24	29	21	22
C22	35	crps	static	0.08	-0.5	78	20	24	24	29	21	22
C22	35	crps	static	0.08	-0.5	89	20	24	24	29	21	22
C22	35	crps	static	0.08	-0.5	80	20	24	24	29	21	22
C22	35	crps	static	0.08	-0.5	85	20	24	24	29	21	22
C22	35	crps	static	0.08	-0.5	108	20	24	24	29	21	22
C22	35	crps	static	0.08	-0.5	91	20	24	24	29	21	22
C22	35	crps	static	0.08	-0.5	106	20	24	24	29	21	22
C22	35	crps	static	0.01	1	30	20	24	24	29	21	22
C22	35	crps	static	0.01	1	35	20	24	24	29	21	22
C22	35	crps	static	0.01	1	47	20	24	24	29	21	22
C22	35	crps	static	0.01	1	48	20	24	24	29	21	22
C22	35	crps	static	0.01	1	53	20	24	24	29	21	22
C22	35	crps	static	0.01	1	56	20	24	24	29	21	22
C22	35	crps	static	0.01	1	51	20	24	24	29	21	22
C24	36	crps	incongruent	0.17	-0.5	94	16	14	10	6	9	6
C24	36	crps	incongruent	0.17	-0.5	102	16	14	10	6	9	6
C24	36	crps	incongruent	0.17	-0.5	103	16	14	10	6	9	6
C24	36	crps	incongruent	0.17	-0.5	82	16	14	10	6	9	6
C24	36	crps	incongruent	0.17	-0.5	83	16	14	10	6	9	6
C24	36	crps	incongruent	0.17	-0.5	56	16	14	10	6	9	6
C24	36	crps	incongruent	0.17	-0.5	46	16	14	10	6	9	6
C24	36	crps	incongruent	0.18	-1.5	112	16	14	10	6	9	6
C24	36	crps	incongruent	0.18	-1.5	89	16	14	10	6	9	6
C24	36	crps	incongruent	0.18	-1.5	88	16	14	10	6	9	6
C24	36	crps	incongruent	0.18	-1.5	77	16	14	10	6	9	6
C24	36	crps	incongruent	0.18	-1.5	68	16	14	10	6	9	6
C24	36	crps	incongruent	0.18	-1.5	47	16	14	10	6	9	6
C24	36	crps	incongruent	0.18	-1.5	39	16	14	10	6	9	6
C24	36	crps	hidden	0.04	-1.5	5	16	14	10	6	9	6
C24	36	crps	hidden	0.04	-1.5	14	16	14	10	6	9	6
C24	36	crps	hidden	0.04	-1.5	5	16	14	10	6	9	6
C24	36	crps	hidden	0.04	-1.5	0	16	14	10	6	9	6
C24	36	crps	hidden	0.04	-1.5	1	16	14	10	6	9	6
C24	36	crps	hidden	0.04	-1.5	6	16	14	10	6	9	6
C24	36	crps	hidden	0.04	-1.5	6	16	14	10	6	9	6
C24	36	crps	hidden	0.21	-1.5	5	16	14	10	6	9	6
C24	36	crps	hidden	0.21	-1.5	18	16	14	10	6	9	6
C24	36	crps	hidden	0.21	-1.5	1	16	14	10	6	9	6
C24	36	crps	hidden	0.21	-1.5	0	16	14	10	6	9	6
C24	36	crps	hidden	0.21	-1.5	2	16	14	10	6	9	6
C24	36	crps	hidden	0.21	-1.5	9	16	14	10	6	9	6
C24	36	crps	hidden	0.21	-1.5	12	16	14	10	6	9	6
C24	36	crps	static	0.13	-1.5	22	16	14	10	6	9	6
C24	36	crps	static	0.13	-1.5	15	16	14	10	6	9	6
C24	36	crps	static	0.13	-1.5	12	16	14	10	6	9	6
C24	36	crps	static	0.13	-1.5	26	16	14	10	6	9	6
C24	36	crps	static	0.13	-1.5	2	16	14	10	6	9	6
C24	36	crps	static	0.13	-1.5	5	16	14	10	6	9	6
C24	36	crps	static	0.13	-1.5	0	16	14	10	6	9	6
C24	36	crps	static	0.11	0.5	20	16	14	10	6	9	6
C24	36	crps	static	0.11	0.5	23	16	14	10	6	9	6
C24	36	crps	static	0.11	0.5	46	16	14	10	6	9	6
C24	36	crps	static	0.11	0.5	59	16	14	10	6	9	6
C24	36	crps	static	0.11	0.5	50	16	14	10	6	9	6
C24	36	crps	static	0.11	0.5	58	16	14	10	6	9	6
C24	36	crps	static	0.11	0.5	50	16	14	10	6	9	6
C26	37	crps	incongruent	-0.03	-1	120	42	42	36	36	13	8
C26	37	crps	incongruent	-0.03	-1	94	42	42	36	36	13	8
C26	37	crps	incongruent	-0.03	-1	98	42	42	36	36	13	8
C26	37	crps	incongruent	-0.03	-1	85	42	42	36	36	13	8
C26	37	crps	incongruent	-0.03	-1	82	42	42	36	36	13	8
C26	37	crps	incongruent	-0.03	-1	68	42	42	36	36	13	8
C26	37	crps	incongruent	-0.03	-1	67	42	42	36	36	13	8
C26	37	crps	incongruent	0.08	1	98	42	42	36	36	13	8
C26	37	crps	incongruent	0.08	1	80	42	42	36	36	13	8
C26	37	crps	incongruent	0.08	1	79	42	42	36	36	13	8
C26	37	crps	incongruent	0.08	1	61	42	42	36	36	13	8
C26	37	crps	incongruent	0.08	1	61	42	42	36	36	13	8
C26	37	crps	incongruent	0.08	1	60	42	42	36	36	13	8
C26	37	crps	incongruent	0.08	1	56	42	42	36	36	13	8
C26	37	crps	hidden	0.05	0	20	42	42	36	36	13	8
C26	37	crps	hidden	0.05	0	21	42	42	36	36	13	8
C26	37	crps	hidden	0.05	0	30	42	42	36	36	13	8
C26	37	crps	hidden	0.05	0	46	42	42	36	36	13	8
C26	37	crps	hidden	0.05	0	28	42	42	36	36	13	8
C26	37	crps	hidden	0.05	0	43	42	42	36	36	13	8
C26	37	crps	hidden	0.05	0	29	42	42	36	36	13	8
C26	37	crps	hidden	0.07	-1	49	42	42	36	36	13	8
C26	37	crps	hidden	0.07	-1	62	42	42	36	36	13	8
C26	37	crps	hidden	0.07	-1	58	42	42	36	36	13	8
C26	37	crps	hidden	0.07	-1	71	42	42	36	36	13	8
C26	37	crps	hidden	0.07	-1	72	42	42	36	36	13	8
C26	37	crps	hidden	0.07	-1	84	42	42	36	36	13	8
C26	37	crps	hidden	0.07	-1	83	42	42	36	36	13	8
C26	37	crps	static	0.07	-1	8	42	42	36	36	13	8
C26	37	crps	static	0.07	-1	0	42	42	36	36	13	8
C26	37	crps	static	0.07	-1	17	42	42	36	36	13	8
C26	37	crps	static	0.07	-1	28	42	42	36	36	13	8
C26	37	crps	static	0.07	-1	32	42	42	36	36	13	8
C26	37	crps	static	0.07	-1	15	42	42	36	36	13	8
C26	37	crps	static	0.07	-1	30	42	42	36	36	13	8
C26	37	crps	static	0.07	0	19	42	42	36	36	13	8
C26	37	crps	static	0.07	0	24	42	42	36	36	13	8
C26	37	crps	static	0.07	0	17	42	42	36	36	13	8
C26	37	crps	static	0.07	0	34	42	42	36	36	13	8
C26	37	crps	static	0.07	0	23	42	42	36	36	13	8
C26	37	crps	static	0.07	0	17	42	42	36	36	13	8
C26	37	crps	static	0.07	0	14	42	42	36	36	13	8
C29	38	crps	incongruent	-0.03	-1	125	18	10	8	11	22	14
C29	38	crps	incongruent	-0.03	-1	101	18	10	8	11	22	14
C29	38	crps	incongruent	-0.03	-1	79	18	10	8	11	22	14
C29	38	crps	incongruent	-0.03	-1	92	18	10	8	11	22	14
C29	38	crps	incongruent	-0.03	-1	99	18	10	8	11	22	14
C29	38	crps	incongruent	-0.03	-1	74	18	10	8	11	22	14
C29	38	crps	incongruent	-0.03	-1	61	18	10	8	11	22	14
C29	38	crps	incongruent	0.04	0	116	18	10	8	11	22	14
C29	38	crps	incongruent	0.04	0	100	18	10	8	11	22	14
C29	38	crps	incongruent	0.04	0	70	18	10	8	11	22	14
C29	38	crps	incongruent	0.04	0	62	18	10	8	11	22	14
C29	38	crps	incongruent	0.04	0	83	18	10	8	11	22	14
C29	38	crps	incongruent	0.04	0	53	18	10	8	11	22	14
C29	38	crps	incongruent	0.04	0	46	18	10	8	11	22	14
C29	38	crps	hidden	0.04	-2	23	18	10	8	11	22	14
C29	38	crps	hidden	0.04	-2	16	18	10	8	11	22	14
C29	38	crps	hidden	0.04	-2	6	18	10	8	11	22	14
C29	38	crps	hidden	0.04	-2	24	18	10	8	11	22	14
C29	38	crps	hidden	0.04	-2	20	18	10	8	11	22	14
C29	38	crps	hidden	0.04	-2	15	18	10	8	11	22	14
C29	38	crps	hidden	0.04	-2	13	18	10	8	11	22	14
C29	38	crps	hidden	0.04	1	8	18	10	8	11	22	14
C29	38	crps	hidden	0.04	1	26	18	10	8	11	22	14
C29	38	crps	hidden	0.04	1	40	18	10	8	11	22	14
C29	38	crps	hidden	0.04	1	34	18	10	8	11	22	14
C29	38	crps	hidden	0.04	1	49	18	10	8	11	22	14
C29	38	crps	hidden	0.04	1	46	18	10	8	11	22	14
C29	38	crps	hidden	0.04	1	43	18	10	8	11	22	14
C29	38	crps	static	0.08	-2	8	18	10	8	11	22	14
C29	38	crps	static	0.08	-2	6	18	10	8	11	22	14
C29	38	crps	static	0.08	-2	7	18	10	8	11	22	14
C29	38	crps	static	0.08	-2	9	18	10	8	11	22	14
C29	38	crps	static	0.08	-2	3	18	10	8	11	22	14
C29	38	crps	static	0.08	-2	4	18	10	8	11	22	14
C29	38	crps	static	0.08	-2	10	18	10	8	11	22	14
C29	38	crps	static	0.03	0	8	18	10	8	11	22	14
C29	38	crps	static	0.03	0	3	18	10	8	11	22	14
C29	38	crps	static	0.03	0	17	18	10	8	11	22	14
C29	38	crps	static	0.03	0	5	18	10	8	11	22	14
C29	38	crps	static	0.03	0	17	18	10	8	11	22	14
C29	38	crps	static	0.03	0	9	18	10	8	11	22	14
C29	38	crps	static	0.03	0	6	18	10	8	11	22	14
C41	39	crps	incongruent	0.02	-0.25	149	66	58	60	12	25	48
C41	39	crps	incongruent	0.02	-0.25	131	66	58	60	12	25	48
C41	39	crps	incongruent	0.02	-0.25	129	66	58	60	12	25	48
C41	39	crps	incongruent	0.02	-0.25	118	66	58	60	12	25	48
C41	39	crps	incongruent	0.02	-0.25	105	66	58	60	12	25	48
C41	39	crps	incongruent	0.02	-0.25	71	66	58	60	12	25	48
C41	39	crps	incongruent	0.02	-0.25	75	66	58	60	12	25	48
C41	39	crps	incongruent	-0.03	-2.75	146	66	58	60	12	25	48
C41	39	crps	incongruent	-0.03	-2.75	141	66	58	60	12	25	48
C41	39	crps	incongruent	-0.03	-2.75	162	66	58	60	12	25	48
C41	39	crps	incongruent	-0.03	-2.75	173	66	58	60	12	25	48
C41	39	crps	incongruent	-0.03	-2.75	158	66	58	60	12	25	48
C41	39	crps	incongruent	-0.03	-2.75	163	66	58	60	12	25	48
C41	39	crps	incongruent	-0.03	-2.75	182	66	58	60	12	25	48
C41	39	crps	hidden	-0.08	-2.25	27	66	58	60	12	25	48
C41	39	crps	hidden	-0.08	-2.25	57	66	58	60	12	25	48
C41	39	crps	hidden	-0.08	-2.25	69	66	58	60	12	25	48
C41	39	crps	hidden	-0.08	-2.25	16	66	58	60	12	25	48
C41	39	crps	hidden	-0.08	-2.25	17	66	58	60	12	25	48
C41	39	crps	hidden	-0.08	-2.25	28	66	58	60	12	25	48
C41	39	crps	hidden	-0.08	-2.25	19	66	58	60	12	25	48
C41	39	crps	hidden	-0.08	0.75	50	66	58	60	12	25	48
C41	39	crps	hidden	-0.08	0.75	45	66	58	60	12	25	48
C41	39	crps	hidden	-0.08	0.75	58	66	58	60	12	25	48
C41	39	crps	hidden	-0.08	0.75	41	66	58	60	12	25	48
C41	39	crps	hidden	-0.08	0.75	43	66	58	60	12	25	48
C41	39	crps	hidden	-0.08	0.75	61	66	58	60	12	25	48
C41	39	crps	hidden	-0.08	0.75	64	66	58	60	12	25	48
C41	39	crps	static	-0.03	-1.25	9	66	58	60	12	25	48
C41	39	crps	static	-0.03	-1.25	1	66	58	60	12	25	48
C41	39	crps	static	-0.03	-1.25	7	66	58	60	12	25	48
C41	39	crps	static	-0.03	-1.25	6	66	58	60	12	25	48
C41	39	crps	static	-0.03	-1.25	11	66	58	60	12	25	48
C41	39	crps	static	-0.03	-1.25	20	66	58	60	12	25	48
C41	39	crps	static	-0.03	-1.25	16	66	58	60	12	25	48
C41	39	crps	static	-0.08	0.75	29	66	58	60	12	25	48
C41	39	crps	static	-0.08	0.75	44	66	58	60	12	25	48
C41	39	crps	static	-0.08	0.75	27	66	58	60	12	25	48
C41	39	crps	static	-0.08	0.75	22	66	58	60	12	25	48
C41	39	crps	static	-0.08	0.75	32	66	58	60	12	25	48
C41	39	crps	static	-0.08	0.75	66	66	58	60	12	25	48
C41	39	crps	static	-0.08	0.75	66	66	58	60	12	25	48
C44	40	crps	incongruent	0.01	0	128	0	0	0	3	15	10
C44	40	crps	incongruent	0.01	0	104	0	0	0	3	15	10
C44	40	crps	incongruent	0.01	0	93	0	0	0	3	15	10
C44	40	crps	incongruent	0.01	0	83	0	0	0	3	15	10
C44	40	crps	incongruent	0.01	0	75	0	0	0	3	15	10
C44	40	crps	incongruent	0.01	0	65	0	0	0	3	15	10
C44	40	crps	incongruent	0.01	0	68	0	0	0	3	15	10
C44	40	crps	incongruent	-0.02	0	101	0	0	0	3	15	10
C44	40	crps	incongruent	-0.02	0	60	0	0	0	3	15	10
C44	40	crps	incongruent	-0.02	0	38	0	0	0	3	15	10
C44	40	crps	incongruent	-0.02	0	27	0	0	0	3	15	10
C44	40	crps	incongruent	-0.02	0	27	0	0	0	3	15	10
C44	40	crps	incongruent	-0.02	0	20	0	0	0	3	15	10
C44	40	crps	incongruent	-0.02	0	21	0	0	0	3	15	10
C44	40	crps	hidden	0.06	0	3	0	0	0	3	15	10
C44	40	crps	hidden	0.06	0	4	0	0	0	3	15	10
C44	40	crps	hidden	0.06	0	6	0	0	0	3	15	10
C44	40	crps	hidden	0.06	0	5	0	0	0	3	15	10
C44	40	crps	hidden	0.06	0	4	0	0	0	3	15	10
C44	40	crps	hidden	0.06	0	2	0	0	0	3	15	10
C44	40	crps	hidden	0.06	0	6	0	0	0	3	15	10
C44	40	crps	hidden	0.07	0	3	0	0	0	3	15	10
C44	40	crps	hidden	0.07	0	10	0	0	0	3	15	10
C44	40	crps	hidden	0.07	0	4	0	0	0	3	15	10
C44	40	crps	hidden	0.07	0	3	0	0	0	3	15	10
C44	40	crps	hidden	0.07	0	5	0	0	0	3	15	10
C44	40	crps	hidden	0.07	0	11	0	0	0	3	15	10
C44	40	crps	hidden	0.07	0	8	0	0	0	3	15	10
C44	40	crps	static	-0.01	0	20	0	0	0	3	15	10
C44	40	crps	static	-0.01	0	9	0	0	0	3	15	10
C44	40	crps	static	-0.01	0	10	0	0	0	3	15	10
C44	40	crps	static	-0.01	0	16	0	0	0	3	15	10
C44	40	crps	static	-0.01	0	21	0	0	0	3	15	10
C44	40	crps	static	-0.01	0	13	0	0	0	3	15	10
C44	40	crps	static	-0.01	0	27	0	0	0	3	15	10
C44	40	crps	static	0.06	0	14	0	0	0	3	15	10
C44	40	crps	static	0.06	0	38	0	0	0	3	15	10
C44	40	crps	static	0.06	0	43	0	0	0	3	15	10
C44	40	crps	static	0.06	0	28	0	0	0	3	15	10
C44	40	crps	static	0.06	0	39	0	0	0	3	15	10
C44	40	crps	static	0.06	0	27	0	0	0	3	15	10
C44	40	crps	static	0.06	0	23	0	0	0	3	15	10
C46	41	crps	incongruent	-0.02	-1	120	28	28	24	24	10	96
C46	41	crps	incongruent	-0.02	-1	95	28	28	24	24	10	96
C46	41	crps	incongruent	-0.02	-1	92	28	28	24	24	10	96
C46	41	crps	incongruent	-0.02	-1	93	28	28	24	24	10	96
C46	41	crps	incongruent	-0.02	-1	77	28	28	24	24	10	96
C46	41	crps	incongruent	-0.02	-1	69	28	28	24	24	10	96
C46	41	crps	incongruent	-0.02	-1	80	28	28	24	24	10	96
C46	41	crps	incongruent	0	-1	125	28	28	24	24	10	96
C46	41	crps	incongruent	0	-1	108	28	28	24	24	10	96
C46	41	crps	incongruent	0	-1	106	28	28	24	24	10	96
C46	41	crps	incongruent	0	-1	107	28	28	24	24	10	96
C46	41	crps	incongruent	0	-1	87	28	28	24	24	10	96
C46	41	crps	incongruent	0	-1	77	28	28	24	24	10	96
C46	41	crps	incongruent	0	-1	82	28	28	24	24	10	96
C46	41	crps	hidden	-0.13	-1	2	28	28	24	24	10	96
C46	41	crps	hidden	-0.13	-1	7	28	28	24	24	10	96
C46	41	crps	hidden	-0.13	-1	17	28	28	24	24	10	96
C46	41	crps	hidden	-0.13	-1	33	28	28	24	24	10	96
C46	41	crps	hidden	-0.13	-1	28	28	28	24	24	10	96
C46	41	crps	hidden	-0.13	-1	47	28	28	24	24	10	96
C46	41	crps	hidden	-0.13	-1	26	28	28	24	24	10	96
C46	41	crps	hidden	-0.03	-1	15	28	28	24	24	10	96
C46	41	crps	hidden	-0.03	-1	0	28	28	24	24	10	96
C46	41	crps	hidden	-0.03	-1	2	28	28	24	24	10	96
C46	41	crps	hidden	-0.03	-1	4	28	28	24	24	10	96
C46	41	crps	hidden	-0.03	-1	18	28	28	24	24	10	96
C46	41	crps	hidden	-0.03	-1	2	28	28	24	24	10	96
C46	41	crps	hidden	-0.03	-1	17	28	28	24	24	10	96
C46	41	crps	static	-0.05	-1	3	28	28	24	24	10	96
C46	41	crps	static	-0.05	-1	21	28	28	24	24	10	96
C46	41	crps	static	-0.05	-1	7	28	28	24	24	10	96
C46	41	crps	static	-0.05	-1	3	28	28	24	24	10	96
C46	41	crps	static	-0.05	-1	2	28	28	24	24	10	96
C46	41	crps	static	-0.05	-1	3	28	28	24	24	10	96
C46	41	crps	static	-0.05	-1	0	28	28	24	24	10	96
C46	41	crps	static	0	-1	1	28	28	24	24	10	96
C46	41	crps	static	0	-1	15	28	28	24	24	10	96
C46	41	crps	static	0	-1	2	28	28	24	24	10	96
C46	41	crps	static	0	-1	3	28	28	24	24	10	96
C46	41	crps	static	0	-1	13	28	28	24	24	10	96
C46	41	crps	static	0	-1	13	28	28	24	24	10	96
C46	41	crps	static	0	-1	3	28	28	24	24	10	96
C47	42	crps	incongruent	0.28	0.5	142	30	24	22	36	19	36
C47	42	crps	incongruent	0.28	0.5	135	30	24	22	36	19	36
C47	42	crps	incongruent	0.28	0.5	122	30	24	22	36	19	36
C47	42	crps	incongruent	0.28	0.5	139	30	24	22	36	19	36
C47	42	crps	incongruent	0.28	0.5	132	30	24	22	36	19	36
C47	42	crps	incongruent	0.28	0.5	125	30	24	22	36	19	36
C47	42	crps	incongruent	0.28	0.5	136	30	24	22	36	19	36
C47	42	crps	incongruent	0.31	0.5	119	30	24	22	36	19	36
C47	42	crps	incongruent	0.31	0.5	104	30	24	22	36	19	36
C47	42	crps	incongruent	0.31	0.5	102	30	24	22	36	19	36
C47	42	crps	incongruent	0.31	0.5	96	30	24	22	36	19	36
C47	42	crps	incongruent	0.31	0.5	84	30	24	22	36	19	36
C47	42	crps	incongruent	0.31	0.5	87	30	24	22	36	19	36
C47	42	crps	incongruent	0.31	0.5	66	30	24	22	36	19	36
C47	42	crps	hidden	0.24	0.5	10	30	24	22	36	19	36
C47	42	crps	hidden	0.24	0.5	14	30	24	22	36	19	36
C47	42	crps	hidden	0.24	0.5	6	30	24	22	36	19	36
C47	42	crps	hidden	0.24	0.5	6	30	24	22	36	19	36
C47	42	crps	hidden	0.24	0.5	12	30	24	22	36	19	36
C47	42	crps	hidden	0.24	0.5	2	30	24	22	36	19	36
C47	42	crps	hidden	0.24	0.5	22	30	24	22	36	19	36
C47	42	crps	hidden	0.28	-0.5	9	30	24	22	36	19	36
C47	42	crps	hidden	0.28	-0.5	20	30	24	22	36	19	36
C47	42	crps	hidden	0.28	-0.5	19	30	24	22	36	19	36
C47	42	crps	hidden	0.28	-0.5	29	30	24	22	36	19	36
C47	42	crps	hidden	0.28	-0.5	26	30	24	22	36	19	36
C47	42	crps	hidden	0.28	-0.5	24	30	24	22	36	19	36
C47	42	crps	hidden	0.28	-0.5	28	30	24	22	36	19	36
C47	42	crps	static	0.26	-0.5	11	30	24	22	36	19	36
C47	42	crps	static	0.26	-0.5	20	30	24	22	36	19	36
C47	42	crps	static	0.26	-0.5	33	30	24	22	36	19	36
C47	42	crps	static	0.26	-0.5	25	30	24	22	36	19	36
C47	42	crps	static	0.26	-0.5	28	30	24	22	36	19	36
C47	42	crps	static	0.26	-0.5	32	30	24	22	36	19	36
C47	42	crps	static	0.26	-0.5	24	30	24	22	36	19	36
C47	42	crps	static	0.26	-0.5	17	30	24	22	36	19	36
C47	42	crps	static	0.26	-0.5	13	30	24	22	36	19	36
C47	42	crps	static	0.26	-0.5	11	30	24	22	36	19	36
C47	42	crps	static	0.26	-0.5	23	30	24	22	36	19	36
C47	42	crps	static	0.26	-0.5	22	30	24	22	36	19	36
C47	42	crps	static	0.26	-0.5	21	30	24	22	36	19	36
C47	42	crps	static	0.26	-0.5	26	30	24	22	36	19	36
C53	43	crps	incongruent	0.09	0.5	125	42	34	24	16	30	60
C53	43	crps	incongruent	0.09	0.5	105	42	34	24	16	30	60
C53	43	crps	incongruent	0.09	0.5	78	42	34	24	16	30	60
C53	43	crps	incongruent	0.09	0.5	75	42	34	24	16	30	60
C53	43	crps	incongruent	0.09	0.5	60	42	34	24	16	30	60
C53	43	crps	incongruent	0.09	0.5	48	42	34	24	16	30	60
C53	43	crps	incongruent	0.09	0.5	43	42	34	24	16	30	60
C53	43	crps	incongruent	0.01	0	126	42	34	24	16	30	60
C53	43	crps	incongruent	0.01	0	88	42	34	24	16	30	60
C53	43	crps	incongruent	0.01	0	74	42	34	24	16	30	60
C53	43	crps	incongruent	0.01	0	64	42	34	24	16	30	60
C53	43	crps	incongruent	0.01	0	56	42	34	24	16	30	60
C53	43	crps	incongruent	0.01	0	64	42	34	24	16	30	60
C53	43	crps	incongruent	0.01	0	53	42	34	24	16	30	60
C53	43	crps	hidden	-0.03	1	2	42	34	24	16	30	60
C53	43	crps	hidden	-0.03	1	11	42	34	24	16	30	60
C53	43	crps	hidden	-0.03	1	14	42	34	24	16	30	60
C53	43	crps	hidden	-0.03	1	11	42	34	24	16	30	60
C53	43	crps	hidden	-0.03	1	23	42	34	24	16	30	60
C53	43	crps	hidden	-0.03	1	20	42	34	24	16	30	60
C53	43	crps	hidden	-0.03	1	10	42	34	24	16	30	60
C53	43	crps	hidden	0.03	1	11	42	34	24	16	30	60
C53	43	crps	hidden	0.03	1	8	42	34	24	16	30	60
C53	43	crps	hidden	0.03	1	6	42	34	24	16	30	60
C53	43	crps	hidden	0.03	1	4	42	34	24	16	30	60
C53	43	crps	hidden	0.03	1	0	42	34	24	16	30	60
C53	43	crps	hidden	0.03	1	9	42	34	24	16	30	60
C53	43	crps	hidden	0.03	1	7	42	34	24	16	30	60
C53	43	crps	static	0.01	0	22	42	34	24	16	30	60
C53	43	crps	static	0.01	0	25	42	34	24	16	30	60
C53	43	crps	static	0.01	0	38	42	34	24	16	30	60
C53	43	crps	static	0.01	0	41	42	34	24	16	30	60
C53	43	crps	static	0.01	0	45	42	34	24	16	30	60
C53	43	crps	static	0.01	0	37	42	34	24	16	30	60
C53	43	crps	static	0.01	0	46	42	34	24	16	30	60
C53	43	crps	static	-0.01	1	34	42	34	24	16	30	60
C53	43	crps	static	-0.01	1	52	42	34	24	16	30	60
C53	43	crps	static	-0.01	1	60	42	34	24	16	30	60
C53	43	crps	static	-0.01	1	64	42	34	24	16	30	60
C53	43	crps	static	-0.01	1	61	42	34	24	16	30	60
C53	43	crps	static	-0.01	1	76	42	34	24	16	30	60
C53	43	crps	static	-0.01	1	60	42	34	24	16	30	60
C54	44	crps	incongruent	0.04	NA	149	56	62	50	37	27	132
C54	44	crps	incongruent	0.04	NA	146	56	62	50	37	27	132
C54	44	crps	incongruent	0.04	NA	140	56	62	50	37	27	132
C54	44	crps	incongruent	0.04	NA	137	56	62	50	37	27	132
C54	44	crps	incongruent	0.04	NA	136	56	62	50	37	27	132
C54	44	crps	incongruent	0.04	NA	136	56	62	50	37	27	132
C54	44	crps	incongruent	0.04	NA	167	56	62	50	37	27	132
C54	44	crps	incongruent	-0.06	NA	155	56	62	50	37	27	132
C54	44	crps	incongruent	-0.06	NA	168	56	62	50	37	27	132
C54	44	crps	incongruent	-0.06	NA	161	56	62	50	37	27	132
C54	44	crps	incongruent	-0.06	NA	157	56	62	50	37	27	132
C54	44	crps	incongruent	-0.06	NA	147	56	62	50	37	27	132
C54	44	crps	incongruent	-0.06	NA	158	56	62	50	37	27	132
C54	44	crps	incongruent	-0.06	NA	153	56	62	50	37	27	132
C54	44	crps	hidden	0.06	NA	55	56	62	50	37	27	132
C54	44	crps	hidden	0.06	NA	106	56	62	50	37	27	132
C54	44	crps	hidden	0.06	NA	63	56	62	50	37	27	132
C54	44	crps	hidden	0.06	NA	45	56	62	50	37	27	132
C54	44	crps	hidden	0.06	NA	78	56	62	50	37	27	132
C54	44	crps	hidden	0.06	NA	53	56	62	50	37	27	132
C54	44	crps	hidden	0.06	NA	67	56	62	50	37	27	132
C54	44	crps	hidden	0.06	NA	23	56	62	50	37	27	132
C54	44	crps	hidden	0.06	NA	23	56	62	50	37	27	132
C54	44	crps	hidden	0.06	NA	24	56	62	50	37	27	132
C54	44	crps	hidden	0.06	NA	53	56	62	50	37	27	132
C54	44	crps	hidden	0.06	NA	27	56	62	50	37	27	132
C54	44	crps	hidden	0.06	NA	52	56	62	50	37	27	132
C54	44	crps	hidden	0.06	NA	42	56	62	50	37	27	132
C54	44	crps	static	-0.11	NA	29	56	62	50	37	27	132
C54	44	crps	static	-0.11	NA	22	56	62	50	37	27	132
C54	44	crps	static	-0.11	NA	3	56	62	50	37	27	132
C54	44	crps	static	-0.11	NA	6	56	62	50	37	27	132
C54	44	crps	static	-0.11	NA	15	56	62	50	37	27	132
C54	44	crps	static	-0.11	NA	31	56	62	50	37	27	132
C54	44	crps	static	-0.11	NA	8	56	62	50	37	27	132
C54	44	crps	static	0.09	NA	20	56	62	50	37	27	132
C54	44	crps	static	0.09	NA	28	56	62	50	37	27	132
C54	44	crps	static	0.09	NA	35	56	62	50	37	27	132
C54	44	crps	static	0.09	NA	27	56	62	50	37	27	132
C54	44	crps	static	0.09	NA	38	56	62	50	37	27	132
C54	44	crps	static	0.09	NA	31	56	62	50	37	27	132
C54	44	crps	static	0.09	NA	40	56	62	50	37	27	132
C55	45	crps	incongruent	0.03	-1	159	66	62	60	37	14	22
C55	45	crps	incongruent	0.03	-1	153	66	62	60	37	14	22
C55	45	crps	incongruent	0.03	-1	158	66	62	60	37	14	22
C55	45	crps	incongruent	0.03	-1	151	66	62	60	37	14	22
C55	45	crps	incongruent	0.03	-1	149	66	62	60	37	14	22
C55	45	crps	incongruent	0.03	-1	150	66	62	60	37	14	22
C55	45	crps	incongruent	0.03	-1	159	66	62	60	37	14	22
C55	45	crps	incongruent	0.02	-1	16	66	62	60	37	14	22
C55	45	crps	incongruent	0.02	-1	48	66	62	60	37	14	22
C55	45	crps	incongruent	0.02	-1	29	66	62	60	37	14	22
C55	45	crps	incongruent	0.02	-1	46	66	62	60	37	14	22
C55	45	crps	incongruent	0.02	-1	57	66	62	60	37	14	22
C55	45	crps	incongruent	0.02	-1	51	66	62	60	37	14	22
C55	45	crps	incongruent	0.02	-1	59	66	62	60	37	14	22
C55	45	crps	hidden	0.22	-1	34	66	62	60	37	14	22
C55	45	crps	hidden	0.22	-1	33	66	62	60	37	14	22
C55	45	crps	hidden	0.22	-1	34	66	62	60	37	14	22
C55	45	crps	hidden	0.22	-1	33	66	62	60	37	14	22
C55	45	crps	hidden	0.22	-1	26	66	62	60	37	14	22
C55	45	crps	hidden	0.22	-1	32	66	62	60	37	14	22
C55	45	crps	hidden	0.22	-1	38	66	62	60	37	14	22
C55	45	crps	hidden	-0.12	-1	17	66	62	60	37	14	22
C55	45	crps	hidden	-0.12	-1	25	66	62	60	37	14	22
C55	45	crps	hidden	-0.12	-1	16	66	62	60	37	14	22
C55	45	crps	hidden	-0.12	-1	26	66	62	60	37	14	22
C55	45	crps	hidden	-0.12	-1	21	66	62	60	37	14	22
C55	45	crps	hidden	-0.12	-1	36	66	62	60	37	14	22
C55	45	crps	hidden	-0.12	-1	39	66	62	60	37	14	22
C55	45	crps	static	0.02	-1	19	66	62	60	37	14	22
C55	45	crps	static	0.02	-1	26	66	62	60	37	14	22
C55	45	crps	static	0.02	-1	22	66	62	60	37	14	22
C55	45	crps	static	0.02	-1	13	66	62	60	37	14	22
C55	45	crps	static	0.02	-1	21	66	62	60	37	14	22
C55	45	crps	static	0.02	-1	16	66	62	60	37	14	22
C55	45	crps	static	0.02	-1	18	66	62	60	37	14	22
C55	45	crps	static	0.03	0	18	66	62	60	37	14	22
C55	45	crps	static	0.03	0	12	66	62	60	37	14	22
C55	45	crps	static	0.03	0	17	66	62	60	37	14	22
C55	45	crps	static	0.03	0	9	66	62	60	37	14	22
C55	45	crps	static	0.03	0	11	66	62	60	37	14	22
C55	45	crps	static	0.03	0	40	66	62	60	37	14	22
C55	45	crps	static	0.03	0	26	66	62	60	37	14	22
NC3	46	hand pain	incongruent	0	-3	122	8	6	2	10	9	13
NC3	46	hand pain	incongruent	0	-3	123	8	6	2	10	9	13
NC3	46	hand pain	incongruent	0	-3	107	8	6	2	10	9	13
NC3	46	hand pain	incongruent	0	-3	110	8	6	2	10	9	13
NC3	46	hand pain	incongruent	0	-3	91	8	6	2	10	9	13
NC3	46	hand pain	incongruent	0	-3	111	8	6	2	10	9	13
NC3	46	hand pain	incongruent	0	-3	112	8	6	2	10	9	13
NC3	46	hand pain	incongruent	0	-3	72	8	6	2	10	9	13
NC3	46	hand pain	incongruent	0	-3	45	8	6	2	10	9	13
NC3	46	hand pain	incongruent	0	-3	38	8	6	2	10	9	13
NC3	46	hand pain	incongruent	0	-3	39	8	6	2	10	9	13
NC3	46	hand pain	incongruent	0	-3	48	8	6	2	10	9	13
NC3	46	hand pain	incongruent	0	-3	42	8	6	2	10	9	13
NC3	46	hand pain	incongruent	0	-3	59	8	6	2	10	9	13
NC3	46	hand pain	hidden	-0.02	-3	46	8	6	2	10	9	13
NC3	46	hand pain	hidden	-0.02	-3	27	8	6	2	10	9	13
NC3	46	hand pain	hidden	-0.02	-3	27	8	6	2	10	9	13
NC3	46	hand pain	hidden	-0.02	-3	25	8	6	2	10	9	13
NC3	46	hand pain	hidden	-0.02	-3	51	8	6	2	10	9	13
NC3	46	hand pain	hidden	-0.02	-3	41	8	6	2	10	9	13
NC3	46	hand pain	hidden	-0.02	-3	41	8	6	2	10	9	13
NC3	46	hand pain	hidden	0.02	-3	13	8	6	2	10	9	13
NC3	46	hand pain	hidden	0.02	-3	27	8	6	2	10	9	13
NC3	46	hand pain	hidden	0.02	-3	23	8	6	2	10	9	13
NC3	46	hand pain	hidden	0.02	-3	19	8	6	2	10	9	13
NC3	46	hand pain	hidden	0.02	-3	19	8	6	2	10	9	13
NC3	46	hand pain	hidden	0.02	-3	8	8	6	2	10	9	13
NC3	46	hand pain	hidden	0.02	-3	29	8	6	2	10	9	13
NC3	46	hand pain	static	0	-3	8	8	6	2	10	9	13
NC3	46	hand pain	static	0	-3	11	8	6	2	10	9	13
NC3	46	hand pain	static	0	-3	36	8	6	2	10	9	13
NC3	46	hand pain	static	0	-3	35	8	6	2	10	9	13
NC3	46	hand pain	static	0	-3	36	8	6	2	10	9	13
NC3	46	hand pain	static	0	-3	35	8	6	2	10	9	13
NC3	46	hand pain	static	0	-3	47	8	6	2	10	9	13
NC3	46	hand pain	static	-0.03	-3	31	8	6	2	10	9	13
NC3	46	hand pain	static	-0.03	-3	8	8	6	2	10	9	13
NC3	46	hand pain	static	-0.03	-3	34	8	6	2	10	9	13
NC3	46	hand pain	static	-0.03	-3	18	8	6	2	10	9	13
NC3	46	hand pain	static	-0.03	-3	11	8	6	2	10	9	13
NC3	46	hand pain	static	-0.03	-3	39	8	6	2	10	9	13
NC3	46	hand pain	static	-0.03	-3	33	8	6	2	10	9	13
NC4	47	hand pain	incongruent	-0.15	1.5	130	14	12	2	5	9	84
NC4	47	hand pain	incongruent	-0.15	1.5	114	14	12	2	5	9	84
NC4	47	hand pain	incongruent	-0.15	1.5	97	14	12	2	5	9	84
NC4	47	hand pain	incongruent	-0.15	1.5	78	14	12	2	5	9	84
NC4	47	hand pain	incongruent	-0.15	1.5	71	14	12	2	5	9	84
NC4	47	hand pain	incongruent	-0.15	1.5	59	14	12	2	5	9	84
NC4	47	hand pain	incongruent	-0.15	1.5	50	14	12	2	5	9	84
NC4	47	hand pain	incongruent	-0.23	2.5	132	14	12	2	5	9	84
NC4	47	hand pain	incongruent	-0.23	2.5	114	14	12	2	5	9	84
NC4	47	hand pain	incongruent	-0.23	2.5	103	14	12	2	5	9	84
NC4	47	hand pain	incongruent	-0.23	2.5	78	14	12	2	5	9	84
NC4	47	hand pain	incongruent	-0.23	2.5	75	14	12	2	5	9	84
NC4	47	hand pain	incongruent	-0.23	2.5	62	14	12	2	5	9	84
NC4	47	hand pain	incongruent	-0.23	2.5	72	14	12	2	5	9	84
NC4	47	hand pain	hidden	-0.12	1.5	28	14	12	2	5	9	84
NC4	47	hand pain	hidden	-0.12	1.5	40	14	12	2	5	9	84
NC4	47	hand pain	hidden	-0.12	1.5	42	14	12	2	5	9	84
NC4	47	hand pain	hidden	-0.12	1.5	46	14	12	2	5	9	84
NC4	47	hand pain	hidden	-0.12	1.5	45	14	12	2	5	9	84
NC4	47	hand pain	hidden	-0.12	1.5	48	14	12	2	5	9	84
NC4	47	hand pain	hidden	-0.12	1.5	47	14	12	2	5	9	84
NC4	47	hand pain	hidden	-0.15	2.5	11	14	12	2	5	9	84
NC4	47	hand pain	hidden	-0.15	2.5	10	14	12	2	5	9	84
NC4	47	hand pain	hidden	-0.15	2.5	26	14	12	2	5	9	84
NC4	47	hand pain	hidden	-0.15	2.5	28	14	12	2	5	9	84
NC4	47	hand pain	hidden	-0.15	2.5	24	14	12	2	5	9	84
NC4	47	hand pain	hidden	-0.15	2.5	21	14	12	2	5	9	84
NC4	47	hand pain	hidden	-0.15	2.5	35	14	12	2	5	9	84
NC4	47	hand pain	static	-0.17	1.5	16	14	12	2	5	9	84
NC4	47	hand pain	static	-0.17	1.5	24	14	12	2	5	9	84
NC4	47	hand pain	static	-0.17	1.5	28	14	12	2	5	9	84
NC4	47	hand pain	static	-0.17	1.5	36	14	12	2	5	9	84
NC4	47	hand pain	static	-0.17	1.5	42	14	12	2	5	9	84
NC4	47	hand pain	static	-0.17	1.5	57	14	12	2	5	9	84
NC4	47	hand pain	static	-0.17	1.5	47	14	12	2	5	9	84
NC4	47	hand pain	static	-0.13	2.5	9	14	12	2	5	9	84
NC4	47	hand pain	static	-0.13	2.5	19	14	12	2	5	9	84
NC4	47	hand pain	static	-0.13	2.5	23	14	12	2	5	9	84
NC4	47	hand pain	static	-0.13	2.5	28	14	12	2	5	9	84
NC4	47	hand pain	static	-0.13	2.5	36	14	12	2	5	9	84
NC4	47	hand pain	static	-0.13	2.5	41	14	12	2	5	9	84
NC4	47	hand pain	static	-0.13	2.5	42	14	12	2	5	9	84
NC7	48	hand pain	incongruent	0.29	2	124	10	8	2	4	6	420
NC7	48	hand pain	incongruent	0.29	2	114	10	8	2	4	6	420
NC7	48	hand pain	incongruent	0.29	2	93	10	8	2	4	6	420
NC7	48	hand pain	incongruent	0.29	2	91	10	8	2	4	6	420
NC7	48	hand pain	incongruent	0.29	2	80	10	8	2	4	6	420
NC7	48	hand pain	incongruent	0.29	2	77	10	8	2	4	6	420
NC7	48	hand pain	incongruent	0.29	2	69	10	8	2	4	6	420
NC7	48	hand pain	incongruent	0.28	2	148	10	8	2	4	6	420
NC7	48	hand pain	incongruent	0.28	2	125	10	8	2	4	6	420
NC7	48	hand pain	incongruent	0.28	2	106	10	8	2	4	6	420
NC7	48	hand pain	incongruent	0.28	2	82	10	8	2	4	6	420
NC7	48	hand pain	incongruent	0.28	2	84	10	8	2	4	6	420
NC7	48	hand pain	incongruent	0.28	2	68	10	8	2	4	6	420
NC7	48	hand pain	incongruent	0.28	2	72	10	8	2	4	6	420
NC7	48	hand pain	hidden	0.17	2.5	3	10	8	2	4	6	420
NC7	48	hand pain	hidden	0.17	2.5	1	10	8	2	4	6	420
NC7	48	hand pain	hidden	0.17	2.5	1	10	8	2	4	6	420
NC7	48	hand pain	hidden	0.17	2.5	4	10	8	2	4	6	420
NC7	48	hand pain	hidden	0.17	2.5	19	10	8	2	4	6	420
NC7	48	hand pain	hidden	0.17	2.5	6	10	8	2	4	6	420
NC7	48	hand pain	hidden	0.17	2.5	10	10	8	2	4	6	420
NC7	48	hand pain	hidden	0.02	1	11	10	8	2	4	6	420
NC7	48	hand pain	hidden	0.02	1	17	10	8	2	4	6	420
NC7	48	hand pain	hidden	0.02	1	6	10	8	2	4	6	420
NC7	48	hand pain	hidden	0.02	1	2	10	8	2	4	6	420
[truncated: 521 more rows]
